# Supplementary material for: Expression profiling of genes regulated by TGF-beta: Differential regulation in normal and tumour cells
Source: BMC Genomics. 2007 Apr 11;8:98. doi: 10.1186/1471-2164-8-98 (PMC1858692; doi:10.1186/1471-2164-8-98)
Supplement: Additional file 1 — List of genes commonly regulated by TGF-β in HPL1D and A549 cell-lines. A list of genes, which are regulated by TGF-β in both HPL1D and A549 cell-lines along with the fold changes at 1, 4 and 12 hrs of treatment. [file 1471-2164-8-98-S1.xls]

## Sheet: Sheet1
Table S1 : List of genes commonly regulated in HPL1D and A549 cells by TGF-b
Accession no	GENENAME & SYMBOL		HPL1D 1hr			HPL1D 4hr			HPL1D 12hr			A549 1hr			A549 4hr			A549 12hr
		HPL1D 1hr_I	HPL1D 1hr_II	Mean + SE	HPL1D 4hr_I	HPl1D 4hr_II	Mean + SE	HPl1D 12hr_I	HPL1D 12hr_II	Mean + SE	A549 1hr_I	A549 1hr_II	Mean + SE	A549 4hr_I	A549 4hr_II	Mean + SE	A549 12hr_I	A549 12hr_II	Mean + SE
AA005123		1.33199	1.32146	1.33±0.01	1.24279	0.998786	1.12±0.12	1.23174	1.01919	1.13±0.11	1.48946	1.31207	1.4±0.09	1.57088	1.93503	1.75±0.18	1.13	1.24742	1.19±0.06
AA010526	glucocorticoid receptor DNA binding factor 1 (GRLF1)	1.63123	1.10785	1.37±0.26	1.22411	1.35582	1.29±0.07	1.37965	1.33218	1.36±0.02	1.30466	1.58253	1.44±0.14	1.06717	0.992625	1.03±0.04	1.31626	1.3084	1.31±0
AA029788	hypothetical gene supported by AK057151 (na)	1.58206	1.30856	1.45±0.14	1.11469	1	1.11	1	0.982264	0.98	1.64045	1.69409	1.67±0.03		0.911641	0.91	1.05033	0.912712	0.98±0.07
AA030029	protein kinase C, alpha (PRKCA)	1.30386	1.30144	1.3±0	1.11273	1.16346	1.14±0.03	1.16811	1.03033	1.1±0.07	1.09718	1.56628	1.33±0.23	1.48087	1.63923	1.56±0.08	1.32623	1.39572	1.36±0.03
AA031382	guanine nucleotide binding protein (G protein), alpha inhibiting activity polypeptide 2 (GNAI2)	1.50372	1.38554	1.44±0.06	1.15881	1.26053	1.21±0.05	1.31041	1.57869	1.44±0.13	1.26221	1.19182	1.23±0.04	1.25992	1.16367	1.21±0.05	1.43966	1.8672	1.65±0.21
AA033933	sterol regulatory element binding transcription factor 2 (SREBF2)	1.76986	1.26966	1.52±0.25	1.07694	0.961172	1.02±0.06	1.301	1.44708	1.37±0.07	1.25126	1.09774	1.17±0.08	1.01746	1.09451	1.06±0.04	1.38813	1.60816	1.5±0.11
AA034335	SRY (sex determining region Y)-box 4 (SOX4)	1.08178	0.678973	0.88±0.2	1.95486	1.93525	1.95±0.01	2.12699	1.80095	1.96±0.16	0.726253	0.921322	0.82±0.1	1.87657	1.75712	1.82±0.06	1.67085	1.27289	1.47±0.2
AA034388	sema domain, immunoglobulin domain (Ig), transmembrane domain (TM) and short cytoplasmic domain, (semaphorin) 4B (SEMA4B)	1.55949	1.31577	1.44±0.12	1.26817	1.14493	1.21±0.06	1.16308	1.05445	1.11±0.05	1.12613	1.03676	1.08±0.04	1.00366	1.06581	1.03±0.03	1.46551	1.32573	1.4±0.07
AA035019		0.495273	0.255983	0.38±0.12	0.64796	1	0.65	0.296263	0.3	0.3±0	0.302183	0.126216	0.21±0.09	0.270519	0.124753	0.2±0.07	0.189306	0.197354	0.19±0
AA035749	insulin-like growth factor binding protein 2, 36kDa (IGFBP2)	1.31321	1.42213	1.37±0.05	1.1722	1.22711	1.2±0.03	1.13411	1.06624	1.1±0.03	1.01224	0.832604	0.92±0.09	1.00711	1.0052	1.01±0	1.36235	1.40075	1.38±0.02
AA037091	transcription elongation factor B (SIII), polypeptide 1 (15kDa, elongin C) (TCEB1)	1.41443	1.32876	1.37±0.04	1.24661	1.12514	1.19±0.06	1.12764	1.29199	1.21±0.08	1.32387	1.69677	1.51±0.19	1.62249	1.36435	1.49±0.13	1.45032	1.172	1.31±0.14
AA037581	Ras-related associated with diabetes (RRAD)	1.84695	1.37367	1.61±0.24	1.24471	0.983692	1.11±0.13	1.39738	1.11934	1.26±0.14	1.12072	1.50262	1.31±0.19	1.08078	1.15826	1.12±0.04	1.36432	1.45089	1.41±0.04
AA039409	spermidine synthase (SRM)	1.5527	1.69617	1.62±0.07	1.13341	1.11387	1.12±0.01	1.24605	1.28749	1.27±0.02	1.32169	1.55997	1.44±0.12	1.13242	1.18551	1.16±0.03	1.14399	1.04195	1.09±0.05
AA040040	sarcoglycan, alpha (50kDa dystrophin-associated glycoprotein) (SGCA)	1.32314	1.39824	1.36±0.04	1.03059	1.20632	1.12±0.09	1.19112	1.04183	1.12±0.07	1.0517	1.1022	1.08±0.03	0.965437	1.29743	1.13±0.17	1.40539	1.5159	1.46±0.06
AA040631	CCR4-NOT transcription complex, subunit 8 (CNOT8)	1.32217	1.17231	1.25±0.07	1.62035	1.33116	1.48±0.14	1.18396	1.03866	1.11±0.07	1.23946	1.16477	1.2±0.04	1.57767	1.35193	1.46±0.11	1.41595	1.2961	1.36±0.06
AA043477	zinc finger protein 36, C3H type, homolog (mouse) (ZFP36)	1.51026	1.34091	1.43±0.08	1.01599	0.967856	0.99±0.02	0.995572	1.03956	1.02±0.02	1.82851	1.78748	1.81±0.02	1.22188	1.46369	1.34±0.12	1.08255	1.19841	1.14±0.06
AA043520	leucine aminopeptidase 3 (LAP3)	1.36461	1.53187	1.45±0.08	0.997248	1.27882	1.14±0.14	1.24602	1.52843	1.39±0.14	1.30332	1.34343	1.32±0.02	1.68148	1.51017	1.6±0.09	1.34441	0.994392	1.17±0.18
AA043785	interferon regulatory factor 7 (IRF7)	1.33563	1.50626	1.42±0.09	0.944037	1.22222	1.08±0.14	1.06515	1.30025	1.18±0.12	1.24262	1.4253	1.33±0.09	0.984723	1.09237	1.04±0.05	1.48743	1.51295	1.5±0.01
AA044589		1.39118	1.74087	1.57±0.17	1.0582	1.27231	1.17±0.11	0.988187	1.3587	1.17±0.19	1.20458	1.36166	1.28±0.08	1.55447	1.6438	1.6±0.04	2.05151	1.71006	1.88±0.17
AA044665	F-box and WD-40 domain protein 1B (FBXW1B)	1.42476	1.06315	1.24±0.18	1.14215	1	1.14	1.34191	1.49832	1.42±0.08	1.0726	1.10391	1.09±0.02	1.32935	1.29324	1.31±0.02	1.17448	0.965704	1.07±0.1
AA045325	msh homeo box homolog 1 (Drosophila) (MSX1)	1.04826	0.795889	0.92±0.13	1.29477	1.33688	1.32±0.02	1.4773	1.266	1.37±0.11	1.049	1.34295	1.2±0.15	2.0653	2.04005	2.05±0.01	2.27529	2.13996	2.21±0.07
AA045668	TRIAD3 protein (TRIAD3)	1.35339	1.43334	1.39±0.04	1.01827	0.996837	1.01±0.01	1.31204	0.898503	1.11±0.21	1.12686	1.31149	1.22±0.09	0.978364	1.12359	1.05±0.07	1.44876	1.34944	1.4±0.05
AA045730	TGFB inducible early growth response (TIEG)	2.57656	1.90815	2.24±0.33	1.29021	1.15308	1.22±0.07	1.98138	1.42762	1.7±0.28	2.43207	3.11789	2.77±0.34	1.69543	1.56621	1.63±0.06	1.46681	1.29867	1.38±0.08
AA046552	plastin 3 (T isoform) (PLS3)	0.983369	0.962031	0.97±0.01	1.21848	1	1.22	1.9741	1.45398	1.71±0.26	1.08239	1.06355	1.07±0.01	1.6831	1.61621	1.65±0.03	1.87934	1.24848	1.56±0.32
AA046597	integrin, beta 4 (ITGB4)	1.49834	1.7716	1.63±0.14	1.57079	1.56841	1.57±0	1.49462	1.36228	1.43±0.07	1.05398	1.47483	1.26±0.21	0.911491	1.29333	1.1±0.19	1.98213	1.62655	1.8±0.18
AA047157	kangai 1 (suppression of tumorigenicity 6, prostate; CD82 antigen (R2 leukocyte antigen, antigen detected by monoclonal and antibody IA4)) (KAI1)	1.11817	0.842327	0.98±0.14	1.68024	1.30858	1.49±0.19	1.58677	1.22562	1.41±0.18	0.976753	1.44319	1.21±0.23	0.855253	1.18402	1.02±0.16	1.53666	1.52101	1.53±0.01
AA053898		1.09711	1.05527	1.08±0.02	1.33755	1.34824	1.34±0.01	1.02628	1.04233	1.03±0.01	1.0952	1.55692	1.33±0.23	1.03167	1.25478	1.14±0.11	1.47783	1.37984	1.43±0.05
AA058430	host cell factor C1 regulator 1 (XPO1 dependant) (HCFC1R1)	1.30629	1.75438	1.53±0.22	1.06696	1.48213	1.27±0.21	1.14275	1.24386	1.19±0.05	1.27481	1.21645	1.25±0.03	1.19995	1.07101	1.14±0.06	1.34876	1.39712	1.37±0.02
AA099134	hypoxia up-regulated 1 (HYOU1)	1.46751	1.31784	1.39±0.07	1.26269	1.07471	1.17±0.09	1.04385	1.27003	1.16±0.11	1.28116	1.60931	1.45±0.16	1.15854	1.13817	1.15±0.01	1.33376	1.4944	1.41±0.08
AA099296	Homo sapiens transcribed sequence with weak similarity to protein pir-T50609 (H.sapiens) T50609 hypothetical protein DKFZp761B2423.1 - human (fragment)	1.07971	1.17962	1.13±0.05	1.36688	1.33277	1.35±0.02	1.00452	1.08246	1.04±0.04	0.810725	1.85645	1.33±0.52	1.42888	1.77759	1.6±0.17	1.32873	1.55755	1.44±0.11
AA099341	golgi-specific brefeldin A resistance factor 1 (GBF1)	1.36332	1.40911	1.39±0.02	1.62832	1.1762	1.4±0.23	1.15558	1.48785	1.32±0.17	1.15871	1.32211	1.24±0.08	1.08094	1.25045	1.17±0.08	1.68934	1.47456	1.58±0.11
AA101710	Sapiens cDNA FLJ33095 fis, clone TRACH2000708.	1.34472	1.53432	1.44±0.09	1.21791	1.18874	1.2±0.01	1.35952	1.49405	1.43±0.07	1.53967	1.47901	1.51±0.03	1.30689		1.31	1.16738	1.0462	1.11±0.06
AA125974	hypothetical gene supported by BC031250 (na)	0.991958	1.00331	1±0.01	1.07387	1.02588	1.05±0.02	1.44766	1.34184	1.39±0.05		1.34743	1.35				1.60926	1.39635	1.5±0.11
AA128075	transmembrane, prostate androgen induced RNA (TMEPAI)	1.59614	1.40891	1.5±0.09	1.27845	1.21471	1.25±0.03	1.48497	1.17505	1.33±0.15	1.46379	1.32485	1.39±0.07	2.2512	3.11327	2.68±0.43	3.35199	2.80621	3.08±0.27
AA131892	chromosome 6 open reading frame 74 (C6orf74)	0.393037	0.206085	0.3±0.09	0.565331	0.3601	0.46±0.1	0.211608	0.251097	0.23±0.02	0.380055	0.100853	0.24±0.14	0.277451	0.1314	0.2±0.07	0.230108	0.197499	0.21±0.02
AA132192	similar to PH (pleckstrin homology) domain (KIAA2028)	1.48855	1.31717	1.4±0.09	1.24439	1.06131	1.15±0.09	1.2414	1.12464	1.18±0.06	1.30938	1.49736	1.4±0.09	1.14071	1.14524	1.14±0	1.28307	1.1107	1.2±0.09
AA147671	plastin 3 (T isoform) (PLS3)	1.02937	0.809907	0.92±0.11	1.35594	1.27792	1.32±0.04	1.73041	1.66022	1.7±0.04	0.928821	1.08715	1.01±0.08	1.59956	1.68868	1.64±0.04	1.82177	1.20609	1.51±0.31
AA149376	Ca2+-promoted Ras inactivator (CAPRI)	0.899547	1.02158	0.96±0.06	1.42242	1.39074	1.41±0.02	1.83998	1.52488	1.68±0.16	1.32053	1.2512	1.29±0.03	1.14403	1.20989	1.18±0.03	1.36653	1.32116	1.34±0.02
AA150787	ADP-ribosyltransferase (NAD+; poly (ADP-ribose) polymerase)-like 3 (ADPRTL3)	1.35617	1.31574	1.34±0.02	1.05054	1.22326	1.14±0.09	1.18176	1.26416	1.22±0.04	1.32266	1.33286	1.33±0.01	1.10569	1.16927	1.14±0.03	1.51232	1.22229	1.37±0.15
AA150816	nuclear receptor co-repressor 2 (NCOR2)	1.69009	1.39758	1.54±0.15	1.30208	1.07391	1.19±0.11	1.27643	1.15137	1.21±0.06	1.24818	1.63338	1.44±0.19	1.93833	2.14692	2.04±0.1	2.10516	1.58929	1.85±0.26
AA150992	chaperonin containing TCP1, subunit 8 (theta) (CCT8)	1.16892	0.956888	1.06±0.11	1.50035	1.39247	1.45±0.05	1.39761	1.35677	1.38±0.02	1.22736	1.21357	1.22±0.01	1.34477	1.39348	1.37±0.02	1.21155	1.03607	1.12±0.09
AA151021	hypothetical protein MGC26690 (MGC26690)	1.4694	1.33071	1.4±0.07	0.847026	1.01903	0.93±0.09	1.01048	0.914791	0.96±0.05	1.31528	1.2946	1.3±0.01	1.35612	1.11581	1.24±0.12	1.10636	1.18795	1.15±0.04
AA151509	insulin-like growth factor binding protein 7 (IGFBP7)	1.3384	1.65154	1.49±0.16	1.047	1.14163	1.09±0.05	1.48839	1.2346	1.36±0.13	1.02568	1.14222	1.08±0.06	1	0.91798	0.92	3.22677	2.2168	2.72±0.5
AA156765	second mitochondria-derived activator of caspase (SMAC)	0.556073	0.400513	0.48±0.08	0.813077	0.600363	0.71±0.11	0.351423	0.26032	0.31±0.05	0.405766	0.172767	0.29±0.12	0.346623	0.204153	0.28±0.07	0.233968	0.28894	0.26±0.03
AA156977	WW domain-containing protein 1 (WWP1)	1.17376	0.967825	1.07±0.1	1.30838	1.43414	1.37±0.06	1.52739	1.31065	1.42±0.11	1.11888	0.957018	1.04±0.08	1.38275	1.32738	1.36±0.03	1.26367	1.03669	1.15±0.11
AA161069	E1B-55kDa-associated protein 5 (E1B-AP5)	1.44677	1.65005	1.55±0.1	1.39115	1.0354	1.21±0.18	1.08984	1.08974	1.09±0	1.3074	1.30507	1.31±0	1.01916	1.1839	1.1±0.08	1.14192	1.04735	1.09±0.05
AA161241	tight junction protein 2 (zona occludens 2) (TJP2)	1.8213	1.30357	1.56±0.26	1.18392	1.10785	1.15±0.04	1.29392	1.31316	1.3±0.01	1.31984	1.44308	1.38±0.06	1.04545	1.04918	1.05±0	1.4675	1.11328	1.29±0.18
AA195142	hypothetical gene supported by AL137524 (na)	1.44704	1.33092	1.39±0.06	1.04936	0.99155	1.02±0.03	1.22675	1.02352	1.13±0.1	1.43882	1.33752	1.39±0.05	1.05721	1.14182	1.1±0.04	1.13966	1.21408	1.18±0.04
AA195497		1.43111	1.14534	1.29±0.14	1.14796	1.03207	1.09±0.06	1.41289	1.42822	1.42±0.01	1.07115	1.07644	1.07±0	1.50346	1.43642	1.47±0.03	1.19556	1.01067	1.1±0.09
AA195619		1.44309	1.36596	1.4±0.04	0.936646	0.98648	0.96±0.02	1.03724	1.1064	1.07±0.03	1.31028	1.44354	1.38±0.07	1	1.08773	1.09	1.15165	1.1043	1.13±0.02
AA203227		1.00824	1.18695	1.1±0.09	1.29803	1.39357	1.35±0.05	0.858017	1.15412	1.01±0.15	1.03727	1.60298	1.32±0.28	1.29908	1.56761	1.43±0.13	1.45712	1.62769	1.54±0.09
AA203508	coactivator-associated arginine methyltransferase-1 (CARM1)	1.34424	1.26534	1.3±0.04	1.35718	1.7803	1.57±0.21	1.1438	1.63548	1.39±0.25	1.66723	1.30552	1.49±0.18	0.801844	1.15461	0.98±0.18	1.10836	1.26717	1.19±0.08
AA203632	similar to MEGF6	1.37463	1.76659	1.57±0.2	1.36464	1.18834	1.28±0.09	0.894691	1.01177	0.95±0.06	1.34186	1.31148	1.33±0.02	1.08425	1.25449	1.17±0.09	1.21581	1.26657	1.24±0.03
AA284268	hypothetical protein FLJ23749 (FLJ23749)	1.65531	1.30139	1.48±0.18	1.2044	1.05093	1.13±0.08	1.46269	1.30016	1.38±0.08	1.49266	1.36086	1.43±0.07	1	1.30698	1.31	1.3793	1.20905	1.29±0.09
AA284299	hypothetical protein FLJ38984 (FLJ38984)	0.989243	0.875308	0.93±0.06	1.02845	1.31103	1.17±0.14	1.38504	1.37406	1.38±0.01	1.55209	1.54307	1.55±0	1.14069	1.11312	1.13±0.01	1.17789	1.21038	1.19±0.02
AI478910	chromosome 14 open reading frame 31 (C14orf31)	0.935098	0.794884	0.86±0.07	3.24702	2.39038	2.82±0.43	2.56579	2.26778	2.42±0.15	1	1.01319	1.01	2.29166	1.84429	2.07±0.22	2.33143	1.69169	2.01±0.32
AI500475	RAS guanyl releasing protein 1 (calcium and DAG-regulated) (RASGRP1)	0.840224	1.47497	1.16±0.32	2.78337	1.59287	2.19±0.6	1.52713	1.23549	1.38±0.15	1.36412	1.26503	1.31±0.05	1.3701	1.3681	1.37±0	1.47438	1.33724	1.41±0.07
AI822112	Homo sapiens transcribed sequences	1.34666	1.61268	1.48±0.13	0.847582	1.33703	1.09±0.24	1.39697	1.52047	1.46±0.06	1.33205	1.36133	1.35±0.01	1.36139	1.35099	1.36±0.01	1.2869	1.3927	1.34±0.05
AI859919		1.37661	1.52664	1.45±0.08	1.26825	0.953318	1.11±0.16	1.10877	1.15502	1.13±0.02	0.968205	1.80305	1.39±0.42	1.21862	1.36086	1.29±0.07	1.45614	1.81999	1.64±0.18
AL079948	thrombospondin 1 (THBS1)	1	0.780931	0.78	1.72812	1.91142	1.82±0.09	2.39257	2.59926	2.5±0.1	1.21452	1.13236	1.17±0.04	1.45823	1.80934	1.63±0.18	4.08302	1.86769	2.98±1.11
AL521505	AP2 associated kinase 1 (AAK1)	0.505586	0.345695	0.43±0.08	0.691453	0.516949	0.6±0.09	0.246389	0.311874	0.28±0.03	0.406817	0.18319	0.3±0.11	0.304264	0.182073	0.24±0.06	0.240274	0.245372	0.24±0
AL540279	histamine N-methyltransferase (HNMT)	1.72108	1.57634	1.65±0.07	1.45539	1.21228	1.33±0.12	1.54817	1.1237	1.34±0.21	1.17339	1.38215	1.28±0.1	1.48161	1.49688	1.49±0.01	1.07847	1.01979	1.05±0.03
AL598940	myosin, light polypeptide 1, alkali; skeletal, fast (MYL1)	1.31696	1.40815	1.36±0.05	0.935144	1.17854	1.06±0.12	1.04429	1.08805	1.07±0.02	1.14232	1.16447	1.15±0.01	1.50136	1.1603	1.33±0.17	1.58845	1.54063	1.56±0.02
AU135696	mannosidase, alpha, class 1A, member 1 (MAN1A1)	0.351373	0.175787	0.26±0.09	0.554268	0.299372	0.43±0.13	0.211815	0.280815	0.25±0.03	0.26463	0.0813247	0.17±0.09	0.236071	0.116853	0.18±0.06	0.200542	0.199892	0.2±0
AV696076	5'-nucleotidase, cytosolic II (NT5C2)	0.571953	0.384289	0.48±0.09	0.706797	0.427732	0.57±0.14	0.308271	0.341767	0.33±0.02	0.412414	0.168539	0.29±0.12	0.27209	0.171075	0.22±0.05	0.243641	0.324118	0.28±0.04
BE278092	similar to 60S ribosomal protein L10 (QM protein homolog) (na)	1.49578	1.48802	1.49±0	1.09161	1.04235	1.07±0.02	1.13806	1	1.14	1.69567	1.72204	1.71±0.01	1.52512	1.36843	1.45±0.08	1.53793	1.3782	1.46±0.08
BE278092	similar to 60S ribosomal protein L10 (QM protein homolog) (na)	1.35925	1.36517	1.36±0	0.61588	0.885592	0.75±0.13	1.02206	0.881158	0.95±0.07	1.5412	1.47326	1.51±0.03	1.42438	1.34974	1.39±0.04	1.54763	1.16116	1.35±0.19
BE385123	dispatched B (DISPB)	1.58409	1.52205	1.55±0.03	0.843282	1.07925	0.96±0.12	0.811093	1.18657	1±0.19	1.03838	1.38194	1.21±0.17	1.16057	1.07894	1.12±0.04	1.33575	1.37433	1.36±0.02
BE513417	echinoderm microtubule associated protein like 2 (EML2)	1.3007	1.42217	1.36±0.06	1.00094	1.23914	1.12±0.12	1.44859	1.57211	1.51±0.06	1.38805	1.46703	1.43±0.04	1.00549	1.15422	1.08±0.07	1.43462	1.47285	1.45±0.02
BE906611	dynamin 1-like (DNM1L)	1.49198	1.41338	1.45±0.04	1.15951	0.93399	1.05±0.11	1.35675	1.07615	1.22±0.14	1.44389	1.50031	1.47±0.03	1.31228	1.31119	1.31±0	1.41987	1.07951	1.25±0.17
BE907455	transforming growth factor, beta-induced, 68kDa (TGFBI)	1.09989	1.42289	1.26±0.16	1.2104	1.19449	1.2±0.01	2.04849	1.71309	1.88±0.17	1.05831	1.12364	1.09±0.03	1.38858	1.46573	1.43±0.04	3.1748	2.45101	2.81±0.36
BF034127	insulin receptor substrate 2 (IRS2)	0.375319	0.225468	0.3±0.07	0.619279	0.556735	0.59±0.03	0.265701	0.20013	0.23±0.03	0.499386	0.109103	0.3±0.2	0.288638	0.115407	0.2±0.09	0.320527	0.330903	0.33±0.01
BF591132	Sp1 transcription factor (SP1)	0.778559	1.26466	1.02±0.24	1.43826	1.32076	1.38±0.06	0.842956	1.10983	0.98±0.13	1.05783	1.49482	1.28±0.22	1.55798	1.81191	1.68±0.13	1.49521	1.18976	1.34±0.15
BG257273	molecule interacting with Rab13 (MIRAB13)	1.51354	1.48244	1.5±0.02	0.947026	1.09852	1.02±0.08	1.19654	1.00477	1.1±0.1	1.32907	1.59582	1.46±0.13	1.40571	1.46547	1.44±0.03	1.62965	1.73847	1.68±0.05
BG696051	CASP2 and RIPK1 domain containing adaptor with death domain (CRADD)	1.75348	1.40105	1.58±0.18	1.13289	1.01381	1.07±0.06	1.4302	1.18375	1.31±0.12	1.31523	1.30492	1.31±0.01	1.51185	1.3463	1.43±0.08	1.28841	1.06041	1.17±0.11
BG776239	Wilms tumor 1 (WT1)	1.389	1.33165	1.36±0.03	1.26633	1.42009	1.34±0.08	0.953571	1.34718	1.15±0.2	1.35052	1.12198	1.24±0.11	1.21939	1.35164	1.29±0.07	1.34241	1.41021	1.38±0.03
BG823693	ARP1 actin-related protein 1 homolog A, centractin alpha (yeast) (ACTR1A)	1.38399	1.31401	1.35±0.03	0.958832	0.928256	0.94±0.02	1.17148	1.57784	1.37±0.2	0.834588	1.14663	0.99±0.16	0.814574	0.890901	0.85±0.04	2.21825	2.42596	2.32±0.1
BI223079	Homo sapiens transcribed sequence with weak similarity to protein ref-NP_055301.1 (H.sapiens) neuronal thread protein [Homo sapiens]	0.79252	1.5002	1.15±0.35	1.30236	1.62656	1.46±0.16	1.23315	1.0381	1.14±0.1	0.929148	1.03564	0.98±0.05	0.978923	1.25469	1.12±0.14	1.37352	1.29393	1.33±0.04
BI552798	tubulin, gamma 2 (TUBG2)	1.42325	1.30663	1.36±0.06	0.942586	1.00763	0.98±0.03	1.0908	0.945931	1.02±0.07	1.50034	1.62017	1.56±0.06	1	1.20183	1.2	1.35066	1.36059	1.36±0
BI828016	spectrin, alpha, non-erythrocytic 1 (alpha-fodrin) (SPTAN1)	1.43592	1.88218	1.66±0.22	1.0872	1.09969	1.09±0.01	1.38156	1.34133	1.36±0.02	1.24752	1.41124	1.33±0.08	1.37082	1.3856	1.38±0.01	1.89043	1.96961	1.93±0.04
BI856490	ubiquitin-conjugating enzyme E2 variant 2 (UBE2V2)	1.12545	1.13117	1.13±0	1.33261	1.28354	1.31±0.02	1.45579	1.36318	1.41±0.05	1.03265	1.09851	1.07±0.03	1.33007	1.57646	1.45±0.12	1.04867	1.00245	1.03±0.02
BI859657	KIAA1322 protein (KIAA1322)	1.57059	1.70104	1.64±0.07	1.09312	1.04682	1.07±0.02	1.18679	1.02811	1.11±0.08	1.53485	1.3598	1.45±0.09	1.18148	1.27354	1.23±0.05	1.04013	1.01488	1.03±0.01
BI915449	similar to pregnancy upregulated non-ubiquitously expressed CaM kinase; calcium/calmodulin-dependent protein kinase 1, beta (na)	1.61607	1.311	1.46±0.15	0.791858	0.9589	0.88±0.08	1.14927	1.23704	1.19±0.04	1.43426	1.74456	1.59±0.16	1.53267	0.910232	1.22±0.31	1.33686	1.30521	1.32±0.02
BM006748	enolase 1, (alpha) (ENO1)	1.21714	1.24316	1.23±0.01	0.918521	1.10016	1.01±0.09	1.319	1.47718	1.4±0.08	1.43347	1.30286	1.37±0.07	1.339	1.14372	1.24±0.1	1.60215	1.54084	1.57±0.03
BM007840	chromosome 14 open reading frame 43 (C14orf43)	1.39989	1.4137	1.41±0.01	1.32191	0.951141	1.14±0.19	0.904046	1.0242	0.96±0.06	1.33815	1.60205	1.47±0.13	1.14638	0.986386	1.07±0.08	1.45587	1.24835	1.35±0.1
BM009849	ribosomal protein S19 (RPS19)	1.51861	1.4943	1.51±0.01	1.04436	1.13534	1.09±0.05	1.49062	1.17819	1.33±0.16	1.05734	1.94633	1.5±0.44	1	1.35149	1.35	1.6575	1.48487	1.57±0.09
BM311217	wingless-type MMTV integration site family, member 4 (WNT4)	1.17164	1.34316	1.26±0.09	0.934696	1.06228	1±0.06	1.36058	1.31299	1.34±0.02		1.63447	1.63	1	0.973849	0.97	1.52356	1.47867	1.5±0.02
BM314525	insulin-like growth factor binding protein 7 (IGFBP7)	1.07973	1.06573	1.07±0.01	1.13376	1.46252	1.3±0.16	1.87686	1.49258	1.68±0.19	1.07291	0.894107	0.98±0.09	1.14241	1.21116	1.18±0.03	1.91124	1.39068	1.65±0.26
BM315029	potassium channel tetramerisation domain containing 5 (KCTD5)	1.40641	0.958458	1.18±0.22	1.64447	1.55631	1.6±0.04	2.21837	1.90195	2.06±0.16	1.2043	1.47445	1.34±0.14	1.19718	1.25253	1.22±0.03	1.47431	1.66353	1.57±0.09
BM452810	sarcoglycan, alpha (50kDa dystrophin-associated glycoprotein) (SGCA)	0.993688	0.897944	0.95±0.05	1.51707	1.90429	1.71±0.19	2.60782	1.70954	2.16±0.45	0.937933	1.29028	1.11±0.18	1.34865	1.44658	1.4±0.05	1.93884	2.06752	2±0.06
BM469051		1.41275	1.49966	1.46±0.04	1.20845	1.06909	1.14±0.07	0.821451	1.05393	0.94±0.12	1.73753	1.88966	1.81±0.08	1.35444	1.17555	1.26±0.09	1.30935	1.47839	1.39±0.08
BM549080	eukaryotic translation initiation factor 3, subunit 6 48kDa (EIF3S6)	1.17368	0.959384	1.07±0.11	1.44738	1.49489	1.47±0.02	1.28761	1.17893	1.23±0.05	0.918419	0.922806	0.92±0	1.50716	1.75372	1.63±0.12	1.45788	1.376	1.42±0.04
BM549305	DEAD/H (Asp-Glu-Ala-Asp/His) box polypeptide 17, 72kDa (DDX17)	1.17068	1.23522	1.2±0.03	1.0894	1.12988	1.11±0.02	1.43945	1.56	1.5±0.06	1.06489	1.24302	1.15±0.09	1.25293	1.26404	1.26±0.01	1.32859	1.42927	1.38±0.05
BM564823	thioredoxin domain containing 5 (TXNDC5)	1.29652	1.34716	1.32±0.03	1.18499	1.37981	1.28±0.1	1.40778	1.36165	1.38±0.02	1.27779	1.74187	1.51±0.23	1.74598	1.92813	1.84±0.09	2.29595	1.9051	2.1±0.2
BM720810	nuclear receptor subfamily 2, group F, member 6 (NR2F6)	0.946732	0.689077	0.82±0.13	1.29418	1.36665	1.33±0.04	1.07011	1.0621	1.07±0	0.583081	1.34396	0.96±0.38	1.65174	1.37275	1.51±0.14	1.53687	1.55873	1.55±0.01
BM725539	glyoxylate reductase/hydroxypyruvate reductase (GRHPR)	1.40175	1.48369	1.44±0.04	1.26504	1.11952	1.19±0.07	1.38608	1.15823	1.27±0.11	1.10767	1.47339	1.29±0.18	1.31773	1.33942	1.33±0.01	1.16374	1	1.08±0.08
BM783871	acetyl-Coenzyme A acyltransferase 1 (peroxisomal 3-oxoacyl-Coenzyme A thiolase) (ACAA1)	1.51177	1.5801	1.55±0.03	1.38091	1.32801	1.35±0.03	1.1149	1.3487	1.23±0.12	1.08242	1.40295	1.24±0.16	1.11305	1.03729	1.08±0.04	1.45985	1.64956	1.55±0.09
BM783962		1.34129	1.48591	1.41±0.07	1.39507	1.48195	1.44±0.04	2.70042	1.80233	2.25±0.45	1.45252	1.24766	1.35±0.1	1.51495	1.33646	1.43±0.09	1.20106	1.43354	1.32±0.12
BM793706	major histocompatibility complex, class I, B (HLA-B)	1.29335	1.38909	1.34±0.05	1.05984	1.09204	1.08±0.02	1.20628	1.26982	1.24±0.03	1.07774	1.35795	1.22±0.14	1.13334	1.16778	1.15±0.02	1.78647	1.60804	1.7±0.09
BM806535	Ras suppressor protein 1 (RSU1)	1.15238	1.2717	1.21±0.06	0.919732	1.09858	1.01±0.09	1.37102	1.47858	1.42±0.05	1.02367	1.23162	1.13±0.1	1.08409	1.15403	1.12±0.03	1.47453	1.41924	1.45±0.03
BM844216	dynein, cytoplasmic, light polypeptide 1 (DNCL1)	1.34932	1.61156	1.48±0.13	1.28228	1.10518	1.19±0.09	1.31584	1.1944	1.26±0.06	1.78679	2.15529	1.97±0.18	1.52971	1.60804	1.57±0.04	1.39453	1.23984	1.32±0.08
BM888296		1.30586	1.31888	1.31±0.01	1.70016	1.04525	1.37±0.33	1.35443	1.46096	1.41±0.05	1.31056	1.14138	1.23±0.08	1.12724	1.09037	1.11±0.02	1.44422	1.39015	1.42±0.03
BM905214	ribosomal protein L41 (RPL41)	1.34936	1.69538	1.52±0.17	1.12792	1.07694	1.1±0.03	1.13228	1.0697	1.1±0.03	1.41892	2.01065	1.71±0.3	1.3751	1.38261	1.38±0	1.56921	1.28736	1.43±0.14
BM921446	retinoic acid induced 3 (RAI3)	1.40069	1.60306	1.5±0.1	1.01691	1.21676	1.12±0.1	1.04065	1.0642	1.05±0.01	1.15766	1.42265	1.29±0.13	1.629	1.52602	1.58±0.05	1.46206	1.04373	1.25±0.21
BM924824	ras-related C3 botulinum toxin substrate 1 (rho family, small GTP binding protein Rac1) (RAC1)	1.18504	1.02667	1.11±0.08	1.16544	1.11427	1.14±0.03	1.62838	1.47901	1.55±0.07	1.39381	1.39472	1.39±0	1.35108	1.47354	1.41±0.06	1.45979	1.09052	1.28±0.18
BM974828	ribosomal protein L18 (RPL18)	1.71438	1.29852	1.51±0.21	1	0.955366	0.96	1.33407	0.936762	1.14±0.2	1.36614	1.75356	1.56±0.19		1.52549	1.53	1	1.30559	1.31
BM981692	topoisomerase (DNA) II beta 180kDa (TOP2B)	0.936156	1.52738	1.23±0.3	1.43054	1.30767	1.37±0.06	1.57992	1.8664	1.72±0.14	1.08155	1.24533	1.16±0.08	1.37068	1.40087	1.39±0.02	1.13236	1.11449	1.12±0.01
BM985216	immediate early response 2 (IER2)	1.70372	1.56599	1.63±0.07	1.08441	1.0993	1.09±0.01	1.23155	1.17815	1.2±0.03	0.891513	1.80973	1.35±0.46	1.07968	1.44425	1.26±0.18	1.6016	1.74129	1.67±0.07
BM994858	oxidase assembly 1-like (Oxa1l)	1.56004	1.36002	1.46±0.1	0.938456	0.871017	0.9±0.03	0.991396	1.09297	1.04±0.05	1.48975	1.41254	1.45±0.04	1.1099	1.20979	1.16±0.05	0.99517	1.225	1.11±0.11
BQ000388	transcription elongation factor B (SIII), polypeptide 1-like (Tceb1l)	1.60551	1.61865	1.61±0.01	1.14626	1.0326	1.09±0.06	1.4349	1.28605	1.36±0.07	1.30572	1.15885	1.23±0.07	1.14098	1.52428	1.33±0.19	1.48819	1.33817	1.41±0.08
BQ003667	CTL2 gene (CTL2)	1.441	1.43304	1.44±0	1.11738	1.05542	1.09±0.03	1.25467	1.31186	1.28±0.03	1.12407	1.36548	1.24±0.12	1.03189	1.01249	1.02±0.01	1.37651	1.49872	1.44±0.06
BQ017489	septin 7 (39326)	1.45318	1.38593	1.42±0.03	1.1347	0.911051	1.02±0.11	1.72856	1.3251	1.53±0.2	1.34983	1.79925	1.57±0.22	1.13942	1.34371	1.24±0.1	1.60182	1.39943	1.5±0.1
BQ019353	plastin 3 (T isoform) (PLS3)	0.770433	0.960903	0.87±0.1	1.51371	1.44155	1.48±0.04	1.518	1.51678	1.52±0	0.9134	1.261	1.09±0.17	2.10897	2.27029	2.19±0.08	2.15171	2.29474	2.22±0.07
BQ021774	actin, alpha 2, smooth muscle, aorta (ACTA2)	1.3983	1.31347	1.36±0.04	1.25229	1.08606	1.17±0.08	1.30089	1.46763	1.38±0.08	1.37317	1.15238	1.26±0.11	1.18616	1.17615	1.18±0.01	2.35197	1.79525	2.07±0.28
BQ024554	SKI-like (SKIL)	0.832701	1.13951	0.99±0.15	0.959091	1.26024	1.11±0.15	1.43727	1.39325	1.42±0.02	1.23154	1.05637	1.14±0.09	1.57142	1.62885	1.6±0.03	1.49052	1.01764	1.25±0.24
BQ048940		1.51388	1.83552	1.67±0.16	0.92286	0.946867	0.93±0.01	1.03733	0.981061	1.01±0.03	1.22741	1.27842	1.25±0.03	1.74591	1.49358	1.62±0.13	1.63092	1.62131	1.63±0
BQ067508	glyceraldehyde-3-phosphate dehydrogenase (GAPD)	1.48888	1.56363	1.53±0.04	1.19452	1.08086	1.14±0.06	1.20808	1.23248	1.22±0.01	1.4671	1.36593	1.42±0.05	1.35013	1.05789	1.2±0.15	1.34527	1.1734	1.26±0.09
BQ067508	glyceraldehyde-3-phosphate dehydrogenase (GAPD)	1.60433	1.47279	1.54±0.07	1.27221	1.32428	1.3±0.03	1.29989	1.17455	1.24±0.06	1.45194	1.31166	1.38±0.07	1.41434	1.12775	1.27±0.14	1.29526	1.20366	1.25±0.05
BQ071258	ATP synthase, H+ transporting, mitochondrial F0 complex, subunit b, isoform 1 (ATP5F1)	1.20863	1.03481	1.12±0.09	1.55069	1.2983	1.42±0.13	1.34572	1.47523	1.41±0.06	1.30277	1.494	1.4±0.1	1.53654	1.80511	1.67±0.13	1.1562	1.04898	1.1±0.05
BQ071383	APEX nuclease (multifunctional DNA repair enzyme) 1 (APEX1)	1.3206	1.36692	1.34±0.02	0.862457	0.980349	0.92±0.06	1.13979	0.80462	0.97±0.17	1.41283	1.27002	1.34±0.07	1.19077	1.1398	1.17±0.03	1.31237	1.30169	1.31±0.01
BQ073203	S100 calcium binding protein A10 (annexin II ligand, calpactin I, light polypeptide (p11)) (S100A10)	1.53784	1.52103	1.53±0.01	1.29066	1.2263	1.26±0.03	1.58603	1.38678	1.49±0.1	1.24893	1.34597	1.3±0.05	1.47476	1.25879	1.37±0.11	1.69027	1.71409	1.7±0.01
BQ073819	glyceraldehyde-3-phosphate dehydrogenase (GAPD)	2.40317	1.60105	2±0.4	0.615174	0.951711	0.78±0.17	1.08554	1.25264	1.17±0.08	0.961108	1.46582	1.21±0.25	1.2486	0.97346	1.11±0.14	1.4675	1.72828	1.6±0.13
BQ102329	proprotein convertase subtilisin/kexin type 1 inhibitor (PCSK1N)	1.29491	1.32904	1.31±0.02	1.06659	1.23545	1.15±0.08	1.17016	1.0328	1.1±0.07	1.81992	1.4625	1.64±0.18	0.843639	0.854889	0.85±0.01	1.32476	1.98915	1.66±0.33
BQ108591	ribosomal protein S5 (RPS5)	1.45118	1.57104	1.51±0.06	1.12395	1.08011	1.1±0.02	1.25351	1.38183	1.32±0.06	1.51009	1.31259	1.41±0.1	1.28601	1.13574	1.21±0.08	1.24056	1.36119	1.3±0.06
BQ130077	N-acylsphingosine amidohydrolase (acid ceramidase) 1 (ASAH1)	0.821486	1.25781	1.04±0.22	1.01306	1.31037	1.16±0.15	1.29976	1.39524	1.35±0.05	0.901965	1.1242	1.01±0.11	1.30752	1.32206	1.31±0.01	0.989692	1.04155	1.02±0.03
H03112	spermidine/spermine N1-acetyltransferase (SAT)	0.951119	1.28599	1.12±0.17	1.05791	1.08618	1.07±0.01	1.3466	1.30149	1.32±0.02	0.992689	0.901528	0.95±0.05	1.3548	1.31418	1.33±0.02	1.11174	1.14816	1.13±0.02
H06354	melanoma cell adhesion molecule (MCAM)	1.13635	1.00241	1.07±0.07	1.33306	1.45363	1.39±0.06	0.989398	1.16363	1.08±0.09	0.817161	1.10686	0.96±0.14	1	1.29733	1.15±0.15	1.35937	1.48426	1.42±0.06
H06940	neurofilament, light polypeptide 68kDa (NEFL)	1.33695	1.76638	1.55±0.21	1.37627	1.19414	1.29±0.09	1.12918	1.16522	1.15±0.02	1.44877	1.64859	1.55±0.1	1.40346	1.55492	1.48±0.08	2.45036	2.31002	2.38±0.07
H12575		0.317656	0.194511	0.26±0.06	0.500979	1	0.5	0.45786	0.633819	0.55±0.09	0.492705	0.356111	0.42±0.07	0.324856	0.350039	0.34±0.01	0.304752	0.42497	0.36±0.06
H13942	inhibitor of DNA binding 3, dominant negative helix-loop-helix protein (ID3)	1.42179	1.89419	1.66±0.24	1.09715	1.17177	1.13±0.04	1.27385	1.00499	1.14±0.13	1.29699	1.37985	1.34±0.04	1.49968	1.49759	1.5±0	1.28716	1.24076	1.26±0.02
H14395	synaptic vesicle glycoprotein 2A (SV2A)	1.29641	1.39697	1.35±0.05	0.811348	1.0115	0.91±0.1	0.894977	0.958482	0.93±0.03	1.21056	1.39674	1.3±0.09	1.4326	1.32844	1.38±0.05	1.28938	1.06677	1.18±0.11
H16378	AXL receptor tyrosine kinase (AXL)	1.1754	1.53698	1.36±0.18	0.965905	1	0.97	1.29659	1.42347	1.36±0.06	1.29674	1.36648	1.33±0.03	1.12925	1.12833	1.13±0	1.17617	1.19861	1.19±0.01
H22476		0.351954	0.212649	0.28±0.07	0.619245	0.92243	0.77±0.15	0.531927	0.655049	0.59±0.06	0.504779	0.167664	0.34±0.17	0.296118	0.264669	0.28±0.02	0.381806	0.325937	0.35±0.03
H23109	fibroblast growth factor 1 (acidic) (FGF1)	1.44578	1.64513	1.55±0.1	0.859209	1.02322	0.94±0.08	1.61877	1.21553	1.42±0.2		0.935521	0.94	1.36234	1.34991	1.36±0.01	1.1795	1.07937	1.13±0.05
H26862	KIAA0375 gene product (KIAA0375)	1.47204	1.53298	1.5±0.03	1.29222	1.02733	1.16±0.13	0.992786	1.19903	1.1±0.1	1.08457	1.3489	1.22±0.13	1.17089	1.23228	1.2±0.03	1.70854	1.63023	1.67±0.04
H27313	microtubule-associated protein 4 (MAP4)	1.30751	1.48568	1.4±0.09	1.08259	0.870722	0.98±0.11	1.25142	1.35262	1.3±0.05	0.911523	1	0.91	1.31182	0.811021	1.06±0.25	1.44194	1.39321	1.42±0.02
H27918	protein phosphatase 1, regulatory (inhibitor) subunit 16B (PPP1R16B)	1.31283	1.58809	1.45±0.14	0.913296	1.34429	1.13±0.22	0.985464	1.03388	1.01±0.02	1.0917	1.28494	1.19±0.1	1.17325	1.19971	1.19±0.01	1.34604	1.44488	1.4±0.05
H29073	RasGEF domain family, member 2 (RASGEF2)	1.37095	1.41917	1.4±0.02	0.897388	1.24436	1.07±0.17	1.0296	1.16062	1.1±0.07	1.15222	1.27832	1.22±0.06	0.832409	1.34895	1.09±0.26	1.53154	1.29514	1.41±0.12
H29716	bullous pemphigoid antigen 1, 230/240kDa (BPAG1)	0.688652	0.709569	0.7±0.01	1.04069	1.27364	1.16±0.12	1.50282	1.58929	1.55±0.04	1.35859	0.980277	1.17±0.19	1.43479	1.46448	1.45±0.01	0.987308	1.14	1.06±0.08
H30869	tubulin, beta, 4 (TUBB4)	1.47013	1.29912	1.38±0.09	1.09168	1.10062	1.1±0	1.45242	1.30185	1.38±0.08	1.2015	1.535	1.37±0.17	1.27837	1.3204	1.3±0.02	1.69402	1.96266	1.83±0.13
H38322	SET binding factor 1 (SBF1)	1.60345	1.37191	1.49±0.12	1.05949	1.46531	1.26±0.2	1.34751	1.04731	1.2±0.15	1.22591	1.33979	1.28±0.06	0.998833	1.00113	1±0	1.38987	1.31265	1.35±0.04
H38468	naked cuticle homolog 2 (Drosophila) (NKD2)	1.52201	1.37136	1.45±0.08	1.05566	1	1.03±0.03	1.11919	1.21667	1.17±0.05	1.32682	1.24026	1.28±0.04	1.36518	1.07886	1.22±0.14	1.5193	1.46522	1.49±0.03
H39058		0.745595	0.317556	0.53±0.21	0.79397	0.473877	0.63±0.16	0.257935	0.250608	0.25±0	0.423095	0.152456	0.29±0.14	0.404251	0.163849	0.28±0.12	0.303796	0.307688	0.31±0
H39942	keratin 19 (KRT19)	0.732963	2.16426	1.45±0.72	1.37827	1.37922	1.38±0	2.25138	1.6583	1.95±0.3	0.752371	1.44201	1.1±0.34	1.08863	1.18915	1.14±0.05	1.34522	1.62833	1.49±0.14
H40607		0.278343	0.170348	0.22±0.05	0.47692	0.441259	0.46±0.02	0.366286	0.433476	0.4±0.03	0.436914	0.2587	0.35±0.09	0.394733	0.337722	0.37±0.03	0.277508	0.349406	0.31±0.04
H42095	early growth response 1 (EGR1)	1.30853	1.33804	1.32±0.01	1.08378	1.32039	1.2±0.12	1.15329	1.16504	1.16±0.01	1.4972	1.13165	1.31±0.18	0.9461	1.05557	1±0.05	1.33721	1.48114	1.41±0.07
H43482	valyl-tRNA synthetase 2 (VARS2)	0.838703	1.17129	1±0.17	0.998114	1.02417	1.01±0.01	1.31706	1.4375	1.38±0.06	1.19089	1.32467	1.26±0.07	1.3272	1.46017	1.39±0.07	1.25004	1.54431	1.4±0.15
H46382	PFTAIRE protein kinase 1 (PFTK1)	0.287759	0.18475	0.24±0.05	0.557357		0.56	0.290686	0.621445	0.46±0.17	0.594486	0.126301	0.36±0.23	0.582377	0.147858	0.37±0.22	0.329488	0.307568	0.32±0.01
H49751	Homo sapiens transcribed sequences	1.82028	1.29699	1.56±0.26	1.17722	1.31344	1.25±0.07	1.16704	1.13719	1.15±0.01	1.20054	1.36818	1.28±0.08	0.995035	1.15141	1.07±0.08	1.4459	1.40387	1.42±0.02
H49910		1.39587	1.30031	1.35±0.05	1.23966	1.20325	1.22±0.02	1.4029	1.26729	1.34±0.07	1.18954	1.05207	1.12±0.07	1.16344	1.22079	1.19±0.03	2.0007	1.61181	1.81±0.19
H50015		0.337856	0.127363	0.23±0.11	0.592575	0.47734	0.53±0.06	0.476246	1	0.48	0.539844	0.215299	0.38±0.16	0.360264	0.255337	0.31±0.05	0.323111	0.351403	0.34±0.01
H50385	calsenilin, presenilin binding protein, EF hand transcription factor (CSEN)	0.455113	0.324707	0.39±0.07	0.616495	0.617388	0.62±0	0.260011	0.276357	0.27±0.01	0.644569	0.144895	0.39±0.25	1	0.228344	0.23	0.325395	0.256165	0.29±0.03
H50910	arachidonate 5-lipoxygenase (ALOX5)	1.51391	1.38403	1.45±0.06	0.881583	1.09787	0.99±0.11	1.30511	1.27211	1.29±0.02	1.56661	1.64677	1.61±0.04	0.984407	1.267	1.13±0.14	1.01902	1.15602	1.09±0.07
H50940	TNFAIP3 interacting protein 1 (TNIP1)	1.36585	1.33524	1.35±0.02	1.18102	1.18105	1.18±0	1.1864	1.11414	1.15±0.04	1.12688	1.32134	1.22±0.1	1.01232	1.28339	1.15±0.14	1.50588	1.39425	1.45±0.06
H52746	Sapiens, Similar to cytochrome c oxidase subunit IV isoform 1, clone MGC-57533 IMAGE-5240622, mRNA, complete cds	0.409752	0.534091	0.47±0.06	0.619858	0.294184	0.46±0.16	0.225658	0.319993	0.27±0.05	0.273384	0.243905	0.26±0.01	0.539883	0.253225	0.4±0.14	0.582958	0.612999	0.6±0.02
H53489	complement component 4 binding protein, alpha (C4BPA)	0.473997	0.225669	0.35±0.12	0.568303	0.358211	0.46±0.11	0.305304	0.299814	0.3±0	0.394292	0.107319	0.25±0.14	0.317468	0.165275	0.24±0.08	0.195222	0.231516	0.21±0.02
H54512	Homo sapiens transcribed sequence with moderate similarity to protein ref-NP_060219.1 (H.sapiens) hypothetical protein FLJ20294 [Homo sapiens]	0.826271	0.877033	0.85±0.03	3.56718	1.72551	2.65±0.92	0.992227	0.978342	0.99±0.01	1.3506	1.35597	1.35±0	0.987821	1	0.99	1.28909	1.00489	1.15±0.14
H56752		1.09415	1.861	1.48±0.38	1.94079	1.95149	1.95±0.01	1.19875	1.26555	1.23±0.03	1.10953	1.24813	1.18±0.07	1.23752	1.50249	1.37±0.13	1.3878	1.39711	1.39±0
H57241	Homo sapiens transcribed sequences	1.64814	1.16732	1.41±0.24	1.35008	1.32403	1.34±0.01	1.12953	1.42999	1.28±0.15	1.23822	1.41059	1.32±0.09	0.905301	1.35042	1.13±0.22	1.30541	1.35532	1.33±0.02
H59346	Sapiens cDNA FLJ40725 fis, clone TKIDN1000001, highly similar to Translocase of inner mitochondrial membrane 23.	1.22332	1	1.22±	1.19022	1.2863	1.24±0.05	1.39135	1.42327	1.41±0.02	1.32535	1.34112	1.33±0.01	1.23675	1.17479	1.21±0.03	1.13574	0.985316	1.06±0.08
H59886	fragile X mental retardation, autosomal homolog 2 (FXR2)	0.926445	1.48051	1.2±0.28	1.33502	1.44403	1.39±0.05	0.954782	1.31406	1.13±0.18	1.23912	1.24552	1.24±0	1.15232	1.47175	1.31±0.16	1.51537	1.34393	1.43±0.09
H60891	KIAA0922 protein (KIAA0922)	1.04862	0.937682	0.99±0.06	0.871947	0.996249	0.93±0.06	1.39427	1.33571	1.36±0.03	1.21497	1.19111	1.2±0.01	1.46347	1.20812	1.34±0.13	1.44578	1.45426	1.45±0
H62185	hypothetical protein from EUROIMAGE 1977056 (LOC56965)	1.40411	1.37001	1.39±0.02	0.998049	0.855402	0.93±0.07	1.28316	1.09605	1.19±0.09	1.36532	1.56691	1.47±0.1	1.09623	1.31849	1.21±0.11	1.13921	1.14385	1.14±0
H65919		1.43645	1.29531	1.37±0.07	1.34843	1.43779	1.39±0.04	1.16476	1.38897	1.28±0.11	1.34632	1.49292	1.42±0.07	1.15419	1.09906	1.13±0.03	1.08181	1.11488	1.1±0.02
H65928	Homo sapiens transcribed sequence with weak similarity to protein ref-NP_060312.1 (H.sapiens) hypothetical protein FLJ20489 [Homo sapiens]	0.715974	1.41488	1.07±0.35	1.65229	1.74966	1.7±0.05	0.881702	0.82771	0.85±0.03	0.804841	1.26406	1.03±0.23	0.881344	1.11368	1±0.12	1.29274	1.36395	1.33±0.04
H70040	TIGA1 (TIGA1)	1.45263	1.32949	1.39±0.06	1.04041	1.48413	1.26±0.22	1.06245	1.07204	1.07±0	1.26122	1.29141	1.28±0.02	1.33374	1.40377	1.37±0.04	1.16783	1.22953	1.2±0.03
H70045	calcium/calmodulin-dependent protein kinase (CaM kinase) II gamma (CAMK2G)	1.63631	1.31932	1.48±0.16	1.09274	1.11006	1.1±0.01	1.21092	1.10176	1.16±0.05	1.5318	1.36669	1.45±0.08	1.555	1.2335	1.39±0.16	1.32378	1.08792	1.21±0.12
H70359	pregnancy specific beta-1-glycoprotein 1 (PSG1)	0.41121	0.207766	0.31±0.1	0.510085	0.344143	0.43±0.08	0.21122	0.258413	0.23±0.02	0.715239	0.116399	0.42±0.3	0.322342	0.166868	0.24±0.08	0.21898	0.293352	0.26±0.04
H70367	ATP-binding cassette, sub-family B (MDR/TAP), member 6 (ABCB6)	1.4487	1.4281	1.44±0.01	0.879875	1.02711	0.95±0.07	1.2513	1.37959	1.32±0.06	1.39716	1.87073	1.63±0.24	1.24383	1.20406	1.22±0.02	1.24496	1.24834	1.25±0
H72135	myotubularin related protein 3 (MTMR3)	0.593662	1.10029	0.85±0.25	1.38528	1.50203	1.44±0.06	1.13936	1.14296	1.14±0	0.721295	1.46633	1.09±0.37	1.19298	1.16007	1.18±0.02	1.4977	1.30493	1.4±0.1
H72184	Homo sapiens transcribed sequences	1.27244	1.0562	1.16±0.11	1.30902	1.3872	1.35±0.04	1.02041	1.10006	1.06±0.04	1.4054	1.3697	1.39±0.02	0.794407	0.548801	0.67±0.12	1.0459	1.14749	1.1±0.05
H75353	aminolevulinate, delta-, dehydratase (ALAD)	0.574376	0.343768	0.46±0.12	0.657474	0.408099	0.53±0.12	0.252053	0.305706	0.28±0.03	0.30994	0.135865	0.22±0.09	0.366776	0.150428	0.26±0.11	0.249122	0.330766	0.29±0.04
H77804		1.20467	1.11009	1.16±0.05	1.37917	1.1929	1.29±0.09	1.5434	1.49266	1.52±0.03	1.05837	1.1918	1.13±0.07	1.38235	1.45301	1.42±0.04	1.16965	1.01565	1.09±0.08
H81249	stomatin (STOM)	1.52935	1.5824	1.56±0.03	1.11628	1.37639	1.25±0.13	1.31182	1.35008	1.33±0.02	1.71567	1.73508	1.73±0.01	1.41351	1.50905	1.46±0.05	1.35563	1.01264	1.18±0.17
H82611		1.73887	1.39799	1.57±0.17	0.901111	1.05195	0.98±0.08	0.946814	0.96065	0.95±0.01	1.17192	3.04027	2.11±0.93	1.17217	1	1.17±	1.34845	1.40688	1.38±0.03
H83405	faciogenital dysplasia (Aarskog-Scott syndrome) (FGD1)	0.462287	0.442895	0.45±0.01	0.686639	0.348903	0.52±0.17	0.255429	0.249823	0.25±0	0.985981	0.15799	0.57±0.41	0.353655		0.35	0.248024	0.27334	0.26±0.01
H84113	retinal outer segment membrane protein 1 (ROM1)	1.66468	1.29599	1.48±0.18	1.13147	1.27194	1.2±0.07	1.58684	1.24846	1.42±0.17	1.22329	1.79412	1.51±0.29	1	1.20607	1.21	1.51261	1.49623	1.5±0.01
H84844	transcription factor AP-2 beta (activating enhancer binding protein 2 beta) (TFAP2B)	0.450363	0.205355	0.33±0.12	0.458003	0.492305	0.48±0.02	0.295155	0.263632	0.28±0.02	0.332063	0.110723	0.22±0.11	0.334458	0.162934	0.25±0.09	0.252543	0.284088	0.27±0.02
H85187		1.45046	1.44015	1.45±0.01	1.00235	1.18062	1.09±0.09	1.0534	1.07072	1.06±0.01	1.27853	1.20684	1.24±0.04	1.13476	1.08381	1.11±0.03	1.30444	1.34472	1.32±0.02
H88495	histidine rich calcium binding protein (HRC)	0.577971	0.379966	0.48±0.1	0.666864	0.322608	0.49±0.17	0.346975	0.341796	0.34±0	0.340184	0.12011	0.23±0.11	0.373143	0.160833	0.27±0.11	0.259766	0.183049	0.22±0.04
H91555	interleukin 1 receptor accessory protein-like 1 (IL1RAPL1)	1.44755	1.33394	1.39±0.06	1.0279	1.04197	1.03±0.01	1.00689	1.29958	1.15±0.15	1.32816	1.32051	1.32±0	1.17638	1.31047	1.24±0.07	1.15706	1.09662	1.13±0.03
H94541	chromosome 20 open reading frame 64 (C20orf64)	0.242322	0.254437	0.25±0.01	0.562321	0.355142	0.46±0.1	0.500424	0.578324	0.54±0.04	0.412862	0.231923	0.32±0.09	0.452533	0.345826	0.4±0.05	0.325426	0.314917	0.32±0.01
H95467	likely ortholog of mouse myocytic induction/differentiation originator (MIDORI)	0.461096	1.08207	0.77±0.31	0.789327	0.437806	0.61±0.18	0.327789	0.348207	0.34±0.01	0.388343	0.0988728	0.24±0.14	0.344052	0.136586	0.24±0.1	0.20828	0.220816	0.21±0.01
N40437	S-adenosylhomocysteine hydrolase-like 1 (AHCYL1)	0.699823	0.339888	0.52±0.18	0.631405	0.440863	0.54±0.1	0.223162	0.250821	0.24±0.01	0.426368	0.128804	0.28±0.15	0.36501	0.159344	0.26±0.1	0.351741	0.285655	0.32±0.03
N42170	procollagen-lysine, 2-oxoglutarate 5-dioxygenase (lysine hydroxylase) 2 (PLOD2)	0.996428	0.936182	0.97±0.03	1.43459	1.33613	1.39±0.05	1.39288	0.664032	1.03±0.36	1.13471	1.2572	1.2±0.06	1.6566	1.62405	1.64±0.02	1.83635	1.49051	1.66±0.17
N44758	KIAA1036 protein (KIAA1036)	1.33161	1.41044	1.37±0.04	0.860541	0.814673	0.84±0.02	0.903669	1.24212	1.07±0.17	1.34755	1.30736	1.33±0.02	1.0678	1.26019	1.16±0.1	1.39292	1.24026	1.32±0.08
N45640	cholesterol 25-hydroxylase (CH25H)	0.632753	0.397153	0.51±0.12	0.680239	0.420577	0.55±0.13	0.290757	0.249427	0.27±0.02	0.365109	0.111363	0.24±0.13	0.321226	0.189278	0.26±0.07	0.256624	0.262173	0.26±0
N50014	KIAA0423 protein (KIAA0423)	1.51264	1.417	1.46±0.05	0.949936	1.41037	1.18±0.23	1.30765	1.06262	1.19±0.12	1.49918	1.2853	1.39±0.11	1.08976	1.13179	1.11±0.02	1.47283	1.55284	1.51±0.04
N54628	ADP-ribosylation factor 4 (ARF4)	1.11053	1.22555	1.17±0.06	1.06095	1.16844	1.11±0.05	1.36715	1.35482	1.36±0.01	1.58633	1.39878	1.49±0.09	1.38123	1.43145	1.41±0.03	1.56399	1.29771	1.43±0.13
N54672	KIAA0114 gene product (KIAA0114)	1.69599	1.437	1.57±0.13	0.885299	0.752735	0.82±0.07	1.24065	0.949881	1.1±0.15	1.36333	1.60974	1.49±0.12	1	1.06948	1.07	0.989432	1.09992	1.04±0.06
N57330	insulin-like growth factor binding protein 4 (IGFBP4)	1.38299	1.34676	1.36±0.02	1.0433	1.09847	1.07±0.03	1.25558	1.34711	1.3±0.05	1.26937	1.22064	1.25±0.02	1.39291	1.45539	1.42±0.03	1.94465	1.64279	1.79±0.15
N74737	collagen, type IV, alpha 2 (COL4A2)	0.828732	0.850685	0.84±0.01	1.03559	0.958503	1±0.04	1.49288	1.51765	1.51±0.01	1.08957	0.963629	1.03±0.06	0.989036	1.14779	1.07±0.08	1.42619	1.4158	1.42±0.01
N79340	Sapiens, Similar to L1 repeat, Tf subfamily, member 14, clone IMAGE-4820809, mRNA	1.3018	1.33544	1.32±0.02	1.01052	1.13757	1.07±0.06	1.07185	1.04679	1.06±0.01	1.35679	1.35582	1.36±0	1.35389	1.44667	1.4±0.05	1.35684	1.28543	1.32±0.04
N80187	insulin-like growth factor binding protein 7 (IGFBP7)	1.39497	1.41214	1.4±0.01	1.27921	1.03631	1.16±0.12	1.7807	1.91804	1.85±0.07	1.17868	1.42536	1.3±0.12	1.18763	1.13859	1.16±0.02	2.09722	2.00846	2.05±0.04
N80341	flightless I homolog (Drosophila) (FLII)	1.59599	0.974192	1.29±0.31	1.60377	1.42467	1.51±0.09	1.07521	1.08653	1.08±0.01	1.4687	1.68814	1.58±0.11	1.27615	1.26372	1.27±0.01	1.40581	1.74585	1.58±0.17
N81005	hypothetical protein LOC134145 (LOC134145)	0.915523	0.768838	0.84±0.07	1.35519	1.41943	1.39±0.03	0.967746	1.25662	1.11±0.14	1.12791	1.12902	1.13±0	1.41069	1.639	1.52±0.11	1.26649	1.19786	1.23±0.03
N94798		0.569164	0.431577	0.5±0.07	0.743962	0.354015	0.55±0.19	0.250516	0.350723	0.3±0.05	0.351655	0.0904318	0.22±0.13	0.377023	0.112599	0.24±0.13	0.274328	0.24819	0.26±0.01
N95415	spindlin-like protein 2 (SPIN2)	0.31968	0.307007	0.31±0.01	0.619169	0.507837	0.56±0.06	0.242491	0.443438	0.34±0.1	0.592682	0.22913	0.41±0.18	0.321718	0.278328	0.3±0.02	0.375958	0.405706	0.39±0.01
R00903	ribosomal protein L32 (RPL32)	1.36618	1.34702	1.36±0.01	0.814241	0.808504	0.81±0	1.1204	0.996853	1.06±0.06	1.36233	1.3935	1.38±0.02	1.2401	1.24475	1.24±0	1.38464	1.2839	1.33±0.05
R06795	hypothetical protein MGC35366 (MGC35366)	1.43665	1.35819	1.4±0.04	1.39033	0.793114	1.09±0.3	1.10429	1.0887	1.1±0.01	1.30683	1.29735	1.3±0	0.971909	0.834852	0.9±0.07	0.949258	1.03711	0.99±0.04
R09942		0.373437	0.24054	0.31±0.07	0.514097	0.438189	0.48±0.04	0.222635	0.258048	0.24±0.02	0.343387	0.105298	0.22±0.12	0.379568	0.120046	0.25±0.13	0.287269	0.238488	0.26±0.02
R11726	solute carrier family 2, (facilitated glucose transporter) member 8 (SLC2A8)	1.50795	1.46372	1.49±0.02	1.16064	1.17456	1.17±0.01	1.35805	1.19276	1.28±0.08	1.28325	1.43145	1.36±0.07	1.00191	1.02423	1.01±0.01	1.38557	1.77873	1.58±0.2
R11880	netrin receptor Unc5h1 (KIAA1976)	1.40842	1.34386	1.38±0.03	1.04418	1.1044	1.07±0.03	1.09416	0.9743	1.03±0.06	1.32169	1.85495	1.59±0.27	1.13155	1.16423	1.15±0.02	0.98796	1.32942	1.16±0.17
R13132	hypothetical protein LOC143381 (LOC143381)	0.333855	0.281125	0.31±0.03	0.344591	0.404586	0.37±0.03	0.299862	0.476673	0.39±0.09	0.474564	0.248698	0.36±0.11	0.434045	0.573861	0.5±0.07	0.204455	0.244649	0.22±0.02
R14058	protein kinase C, beta 1 (PRKCB1)	1.35466	1.3214	1.34±0.02	0.904593	0.713743	0.81±0.1	0.970132	0.901671	0.94±0.03	1.47741	1.60486	1.54±0.06	1.07204	1.08934	1.08±0.01	1.14759	1.1466	1.15±0
R17034	KIAA0633 protein (COBL)	1.42236	1.55567	1.49±0.07	0.930713	0.933802	0.93±0	1.10997	1.31954	1.21±0.1	1.35163	1.35099	1.35±0	1.45171	1.24607	1.35±0.1	1.24376	1.16293	1.2±0.04
R22397		0.479567	0.322948	0.4±0.08	0.582947	0.335344	0.46±0.12	0.224629	0.264564	0.24±0.02	0.388399	0.150567	0.27±0.12	0.39209	0.177252	0.28±0.11	0.227469	0.285074	0.26±0.03
R23999	heparan sulfate proteoglycan 2 (perlecan) (HSPG2)	0.356602	0.238934	0.3±0.06	0.516381	0.285943	0.4±0.12	0.198308	0.270785	0.23±0.04	0.284513	0.0988821	0.19±0.09	0.234465	0.124592	0.18±0.05	0.301344	0.255546	0.28±0.02
R26215		0.287031	0.318227	0.3±0.02	0.437056	0.326409	0.38±0.06	0.220653	0.33191	0.28±0.06	0.31608	0.0825921	0.2±0.12	0.320413	0.179653	0.25±0.07	0.225315	0.221859	0.22±0
R31471	Sapiens, clone IMAGE-5288497, mRNA	0.271155	0.134666	0.2±0.07	0.524477	0.643682	0.58±0.06	0.35878	0.40369	0.38±0.02	0.399912	0.217816	0.31±0.09	0.310266	0.192325	0.25±0.06	0.280407	0.412451	0.35±0.07
R37898	interleukin 1 receptor accessory protein (IL1RAP)	0.488629	0.229258	0.36±0.13	0.61173	0.394123	0.5±0.11	0.290069	0.291861	0.29±0	0.304157	0.193287	0.25±0.06	0.353592	0.195972	0.27±0.08	0.179191	0.274111	0.23±0.05
R47887	cathepsin Z (CTSZ)	1.44738	1.39057	1.42±0.03	0.76286	1.12102	0.94±0.18	1.19545	0.946504	1.07±0.12	1.49267	1.9174	1.71±0.21	1.16183	1.55874	1.36±0.2	0.992888	1.07496	1.03±0.04
R48041	glucosidase, alpha; acid (Pompe disease, glycogen storage disease type II) (GAA)	0.531739	0.422171	0.48±0.05	0.767652	0.348875	0.56±0.21	0.23189	0.351923	0.29±0.06	0.487127	0.197436	0.34±0.14	0.495634	0.149835	0.32±0.17	0.342193	0.328721	0.34±0.01
R48236	suppressor of cytokine signaling 3 (SOCS3)	1.14818	2.22798	1.69±0.54	1.85125	1.41911	1.64±0.22	1.65533	1.45886	1.56±0.1	0.812687	1.22697	1.02±0.21	1.51454	1.51523	1.51±0	1.35761	1.54147	1.45±0.09
R49895	similar to SNAG1 (na)	0.39576	0.172044	0.28±0.11	0.45338	0.437889	0.45±0.01	0.319097	0.306792	0.31±0.01	0.375558	0.128616	0.25±0.12	0.447249	0.195347	0.32±0.13	0.268548	0.274402	0.27±0
R51931	mannosidase, alpha, class 1A, member 1 (MAN1A1)	0.369217	0.184828	0.28±0.09	0.437258	0.428459	0.43±0	0.305589	0.325966	0.32±0.01	0.306657	0.0903396	0.2±0.11	0.288085	0.159959	0.22±0.06	0.15729	0.201644	0.18±0.02
R52028	protein tyrosine phosphatase, non-receptor type 23 (PTPN23)	1.4453	1.31473	1.38±0.07	0.956971	1.12721	1.04±0.09	1.36558	1.02221	1.19±0.17	1	1.75009	1.75	1	1.03298	1.03	1.47481	1.78584	1.63±0.16
R54756	nuclear mitotic apparatus protein 1 (NUMA1)	1.3412	1.31611	1.33±0.01	0.970656	1.08435	1.03±0.06	1.12979	1.16602	1.15±0.02	1.32151	1.39461	1.36±0.04	1.16576	1.22349	1.19±0.03	1.73444	1.4958	1.62±0.12
R60451	N-acetylglucosamine-1-phosphodiester alpha-N-acetylglucosaminidase (NAGPA)	1.31903	1.3823	1.35±0.03	0.941165	1	0.94	1.18802	1.12024	1.15±0.03	1.32053	1.21459	1.27±0.05	1.12754	1.2772	1.2±0.07	1.46195	1.31195	1.39±0.07
R61629	plastin 3 (T isoform) (PLS3)	0.740728	0.692164	0.72±0.02	1.32635	0.948173	1.14±0.19	1.51287	1.44	1.48±0.04	0.834927	1.07278	0.95±0.12	1.69124	2.01856	1.85±0.16	2.1436	2.06789	2.11±0.04
R62721	small inducible cytokine subfamily E, member 1 (endothelial monocyte-activating) (SCYE1)	0.342861	0.21511	0.28±0.06	0.375545	0.559162	0.47±0.09	0.324852	0.376071	0.35±0.03	0.33443	0.163836	0.25±0.09	0.399178	0.217388	0.31±0.09	0.171169	0.292798	0.23±0.06
R65820	SLC2A4 regulator (SLC2A4RG)	1.04087	1.30154	1.17±0.13	1.40445	1.63831	1.52±0.12	1.40944	1.70702	1.56±0.15	0.731199	1.52533	1.13±0.4	1.20774	1.30468	1.26±0.05	1.60348	1.63675	1.62±0.02
R71065	ubiquitin-activating enzyme E1 (A1S9T and BN75 temperature sensitivity complementing) (UBE1)	1.43759	1.53636	1.49±0.05	1.07764	1.0599	1.07±0.01	1.51542	1.1148	1.32±0.2	1.40872	1.54377	1.48±0.07	1.25182	1.30118	1.28±0.02	1.36355	1.22708	1.3±0.07
R71263	TAF4 RNA polymerase II, TATA box binding protein (TBP)-associated factor, 135kDa (TAF4)	1.79296	0.836232	1.31±0.48	0.96819	1.24907	1.11±0.14	1.29737	1.48119	1.39±0.09	1.03042	1.34231	1.19±0.16	1.31985	1.37057	1.35±0.03	1.16389	1.2222	1.19±0.03
R71970	retinoic acid receptor, alpha (RARA)	1.33825	1.48392	1.41±0.07	1.03749	1.17086	1.1±0.07	0.96685	0.944071	0.96±0.01	1.28674	1.25011	1.27±0.02	0.916829	1.03407	0.98±0.06	1.39432	1.59838	1.5±0.1
R80286	pregnancy specific beta-1-glycoprotein 3 (PSG3)	0.660446	0.431034	0.55±0.11	0.572443	0.409719	0.49±0.08	0.320593	0.21864	0.27±0.05	0.329888	0.203153	0.27±0.06	0.281291	0.181724	0.23±0.05	0.240171	0.265367	0.25±0.01
R80719	proteasome (prosome, macropain) subunit, beta type, 9 (large multifunctional protease 2) (PSMB9)	0.397999	0.209881	0.3±0.09	0.478609	0.322911	0.4±0.08	0.157978	0.300977	0.23±0.07	0.305352	0.089772	0.2±0.11	0.453162	0.134696	0.29±0.16	0.323972	0.258093	0.29±0.03
R81838		0.496486	0.31121	0.4±0.09	0.716746	0.28544	0.5±0.22	0.288439	0.31387	0.3±0.01	0.366622	0.161543	0.26±0.1	0.381494	0.15871	0.27±0.11	0.219696	0.259507	0.24±0.02
R81942	oligophrenin 1 (OPHN1)	0.344454	0.25771	0.3±0.04	0.633515	0.541042	0.59±0.05	0.395073	0.424705	0.41±0.01	0.378296	0.135182	0.26±0.12	0.311796	0.163312	0.24±0.07	0.252134	0.35005	0.3±0.05
R84600	LOC343127 (na)	1.50276	1.31604	1.41±0.09	1.04603	0.92622	0.99±0.06	1.26685	1.23476	1.25±0.02	1.34722	1.10256	1.22±0.12	1.03305	1.00884	1.02±0.01	1.82716	1.57332	1.7±0.13
R84720	nuclear receptor co-repressor 2 (NCOR2)	1.52442	1.39634	1.46±0.06	0.879342	1.06195	0.97±0.09	1.23259	1.33729	1.28±0.05	1.39017	1.12263	1.26±0.13	1	1.30934	1.15±0.15	1.67033	2.48939	2.08±0.41
R87691	chemokine (C-X3-C motif) ligand 1 (CX3CL1)	1.56586	1.55363	1.56±0.01	1.05957	1.00337	1.03±0.03	0.920906	1.11032	1.02±0.09	1.80529	1.73709	1.77±0.03	1.33097	1.19991	1.27±0.07	1.32137	1.34383	1.33±0.01
R87818		1.19959	1.20274	1.2±0	1.59218	1.3851	1.49±0.1	1.13279	1.25167	1.19±0.06	1.18733	2.06208	1.62±0.44	1.32454	1.21013	1.27±0.06	1.37984	1.35056	1.37±0.01
R88246	adrenergic, beta, receptor kinase 1 (ADRBK1)	1.75555	1.37394	1.56±0.19	1.34637	0.923664	1.14±0.21	0.734155	0.778402	0.76±0.02	0.923254	1.08941	1.01±0.08	0.99438	0.877269	0.94±0.06	1.74541	1.95884	1.85±0.11
R88519	Homo sapiens transcribed sequence with strong similarity to protein ref-NP_036206.1 (H.sapiens) cer-d4 (mouse) homolog; hypothetical protein FLJ14079 [Homo sapiens]	1.58015	1.90667	1.74±0.16	1.23785	1.20166	1.22±0.02	0.843264	1.135	0.99±0.15	0.945454	1.35796	1.15±0.21	1.19537	1.21711	1.21±0.01	1.46138	1.45008	1.46±0.01
R88980	similar to BC003940 protein (na)	0.567919	0.503636	0.54±0.03	0.697378	0.389438	0.54±0.15	0.334313	0.343529	0.34±0	0.306742	0.155773	0.23±0.08	0.344493	0.276847	0.31±0.03	0.272614	0.34841	0.31±0.04
R95093	DEAD/H (Asp-Glu-Ala-Asp/His) box polypeptide 6 (RNA helicase, 54kDa) (DDX6)	1.31415	1.52739	1.42±0.11	1.20421	0.870117	1.04±0.17	0.833675	1.37443	1.1±0.27	1.32162	1.66106	1.49±0.17	1.13645	0.956879	1.05±0.09	1.3305	1.20877	1.27±0.06
R96751	Homo sapiens transcribed sequences	1.42886	1.46358	1.45±0.02	1.3727	1.4753	1.42±0.05	1.0998	1.36837	1.23±0.13	0.917733	1.15771	1.04±0.12	1.00402	1.22095	1.11±0.11	1.32612	1.29601	1.31±0.02
R97864	nascent-polypeptide-associated complex alpha polypeptide (NACA)	0.712811	0.862355	0.79±0.07	1.37038	1.30375	1.34±0.03	1.09766	1.09931	1.1±0	1.0107	1.56528	1.29±0.28	1.81644	1.91887	1.87±0.05	1.28574	1.22632	1.26±0.03
R98288	kelch domain containing 3 (KLHDC3)	0.977915	1.32552	1.15±0.17	1.05019	1.24539	1.15±0.1	1.42018	1.43693	1.43±0.01	0.946543	1.88008	1.41±0.47	0.98324	1.21036	1.1±0.11	1.32995	1.373	1.35±0.02
T26478		0.864873	0.697635	0.78±0.08	1.63812	1.33388	1.49±0.15	1.02345	1.23332	1.13±0.1	1.04166	1.76917	1.41±0.36	1.31887	1.26089	1.29±0.03	1.45195	1.34744	1.4±0.05
T48696	putative nuclear protein ORF1-FL49 (ORF1-FL49)	1.29781	1.37879	1.34±0.04	1.05329	1.00363	1.03±0.02	1.15378	1.2469	1.2±0.05	1.20502	1.27468	1.24±0.03	1.39229	1.28358	1.34±0.05	1.60033	1.33009	1.47±0.14
T51726	Homo sapiens transcribed sequences	1.33012	1.53885	1.43±0.1	1.36016	1.20503	1.28±0.08	1.37734	1.31626	1.35±0.03	1.51135	2.39227	1.95±0.44	1.64923	1.87979	1.76±0.12	1.51089	1.46027	1.49±0.03
T64863	protein phosphatase 1, regulatory (inhibitor) subunit 14C (PPP1R14C)	0.929186	0.958147	0.94±0.01	1.00403	1.15947	1.08±0.08	1.29772	1.34906	1.32±0.03	1.43218	1.22482	1.33±0.1	1.44323	1.37288	1.41±0.04	1.39281	1.44613	1.42±0.03
T70535		1.16291	1.05692	1.11±0.05	1.56213	1.00209	1.28±0.28	1.31985	1.35146	1.34±0.02	1.02937	1.59784	1.31±0.28	1.34987	1.39949	1.37±0.02	1.41595	1.22609	1.32±0.09
T75241	plasminogen activator, urokinase receptor (PLAUR)	1.29684	1.31292	1.3±0.01	1.05224	1.08915	1.07±0.02	1.10052	1.11983	1.11±0.01	1.3401	2.08752	1.71±0.37	1.48254	1.60036	1.54±0.06	1.62503	1.42071	1.52±0.1
T77031	laminin, alpha 4 (LAMA4)	1.60585	1.35076	1.48±0.13	1.16752	1.12791	1.15±0.02	1.273	0.9753	1.12±0.15	1.31576	1.31039	1.31±0	1.51668	1.53844	1.53±0.01	1.64145	1.71583	1.68±0.04
T79529	splicing factor 3b, subunit 1, 155kDa (SF3B1)	1.01877	1.01631	1.02±0	1.27318	0.925893	1.1±0.17	1.52383	1.56645	1.55±0.02	1.07794	1.08	1.08±0	1.25521	1.26353	1.26±0	1.39731	1.30298	1.35±0.05
T89963	protein phosphatase 1, regulatory (inhibitor) subunit 12A (PPP1R12A)	1.42359	1.41866	1.42±0	1.1306	1.19934	1.16±0.03	1.4493	1.52089	1.49±0.04	1.38826	1.78237	1.59±0.2	1.76685	1.94318	1.86±0.09	2.47169	2.22001	2.35±0.13
W01500		1.61753	1.31676	1.47±0.15	1.24334	1	1.24	1.00486	1.4412	1.22±0.22	1.43542	1.40391	1.42±0.02	0.979624	0.92707	0.95±0.03	1.13469	1.17355	1.15±0.02
W04307	membrane-bound transcription factor protease, site 1 (MBTPS1)	1.2594	1.40009	1.33±0.07	1.13204	1.23673	1.18±0.05	1.36504	1.36686	1.37±0	0.869745	1.54644	1.21±0.34	1.20121		1.2	1.63695	1.33731	1.49±0.15
W04396		1.75992	1.37488	1.57±0.19	1.05598	1.16519	1.11±0.05	1.22016	1.25336	1.24±0.02	1.43231	1.68954	1.56±0.13	1.22338	1.20251	1.21±0.01	1.40355	1.47621	1.44±0.04
W04892	annexin A5 (ANXA5)	1.06013	0.864457	0.96±0.1	1.14528	1.14721	1.15±0	1.42776	1.40345	1.42±0.01	1.10084	1.64299	1.37±0.27	1.785	1.34319	1.56±0.22	1.45583	1.22958	1.34±0.11
W05234	calcium channel, voltage-dependent, beta 3 subunit (CACNB3)	1.53799	1.42622	1.48±0.06	1.01392	1.1071	1.06±0.05	1	0.994664	0.99	1.33017	1.46751	1.4±0.07	1.09489	1.20135	1.15±0.05	1.26588	1.27479	1.27±0
W05242	DEAD/H (Asp-Glu-Ala-Asp/His) box polypeptide 5 (RNA helicase, 68kDa) (DDX5)	0.727794	0.783121	0.76±0.03	1.09854	1.23264	1.17±0.07	1.3932	1.32909	1.36±0.03	0.889629	1.21694	1.05±0.16	2.18514	2.15299	2.17±0.02	1.6625	1.26602	1.46±0.2
W05307	RAB1A, member RAS oncogene family (RAB1A)	0.986856	0.993831	0.99±0	1.38208	1.06719	1.22±0.16	1.39206	1.29933	1.35±0.05	1.31091	1.44345	1.38±0.07	1.62903	1.67199	1.65±0.02	1.37646	1.10805	1.24±0.13
W06983	origin recognition complex, subunit 4-like (yeast) (ORC4L)	1.33327	1.48114	1.41±0.07	1.32995	0.993277	1.16±0.17	1.04001	1.091	1.07±0.03	1.32109	1.37566	1.35±0.03	1.28984	1.14196	1.22±0.07	1.19627	1.14525	1.17±0.03
W07141	Homo sapiens transcribed sequences	1.47338	1.2326	1.35±0.12	1.29778	1.32435	1.31±0.01	0.71757	1.00047	0.86±0.14	1.24712	1.33032	1.29±0.04	1.52902	1.30975	1.42±0.11	1.11259	1.12811	1.12±0.01
W07401	chemokine (C-C motif) ligand 19 (CCL19)	1.4046	1.48422	1.44±0.04	1.20714	1.09899	1.15±0.05	0.873896	1.25053	1.06±0.19	1.03521	1.47625	1.26±0.22	1.26383	1.37339	1.32±0.05	1.60843	1.41976	1.51±0.09
W16745	thrombospondin 1 (THBS1)	1.41932	1.17556	1.3±0.12	1.18803	0.978622	1.08±0.1	1.97144	1.89069	1.93±0.04	1.41513	1.42152	1.42±0	1.20095	1.07544	1.14±0.06	1.15625	0.991202	1.07±0.08
W38465		1.60581	1.5024	1.55±0.05	1.24876	1	1.25	1.12323	0.913865	1.02±0.1	1.41219	2.17724	1.79±0.38	1.09271	0.933702	1.01±0.08	1.15325	0.98393	1.07±0.08
W39783	Xenopus prevents mitotic catastrophe 2 homolog (XPMC2H)	1.40586	1.34953	1.38±0.03	1.11249	1.20465	1.16±0.05	1.05272	0.990811	1.02±0.03	1.30857	1.29913	1.3±0	1	1.23087	1.23	1.26283	1.20355	1.23±0.03
W46660	uridine kinase-like 1 (URKL1)	1.39512	1.43913	1.42±0.02	1.00067	1.21321	1.11±0.11	1.26978	1.11566	1.19±0.08	1.35214	1.75722	1.55±0.2	1.18065	1.53924	1.36±0.18	1.14526	1.27277	1.21±0.06
W47517	thrombospondin 1 (THBS1)	0.928309	1.00573	0.97±0.04	1.5115	1.73635	1.62±0.11	2.53007	2.23522	2.38±0.15	1.0244	1.46899	1.25±0.22	1.3874	1.04108	1.21±0.17	2.75067	2.42095	2.59±0.16
W47662	modulator recognition factor I (MRF-1)	0.93917	1.00756	0.97±0.03	1.47379	1	1.47	1.45881	1.44927	1.45±0	1.09236	1.40133	1.25±0.15	1.30681	1.4219	1.36±0.06	1.50304	1.32941	1.42±0.09
W58426	UDP-Gal-betaGlcNAc beta 1,4- galactosyltransferase, polypeptide 1 (B4GALT1)	1.35546	1.29266	1.32±0.03	1.07673	1.11002	1.09±0.02	1.29622	1.14723	1.22±0.07	1.03559	0.978042	1.01±0.03	1.69135	1.8361	1.76±0.07	2.23984	1.19466	1.72±0.52
W78194	hypothetical gene LOC126616 (na)	1.43234	0.991003	1.21±0.22	1.00407	1.08145	1.04±0.04	1.41045	1.51241	1.46±0.05	1.38303	1.40743	1.4±0.01	1.22489	1.18396	1.2±0.02	1.22382	1.12831	1.18±0.05
Values represent mean + S.E. of duplicate arrays. Numbers in red and green represent upregulated and down regulated values respectively. The values with out S.E. are those spots where the other spot was not available for analysis. Genes with a fold chnage of > 1.3 are considered as up-regulated and those with a fold change of <0.33 are considered down-regulated.
