# Supplementary material for: Expression profiling of genes regulated by TGF-beta: Differential regulation in normal and tumour cells
Source: BMC Genomics. 2007 Apr 11;8:98. doi: 10.1186/1471-2164-8-98 (PMC1858692; doi:10.1186/1471-2164-8-98)
Supplement: Additional file 2 — List of genes regulated by TGF-β in only A549 cell-line. A list of genes, which are regulated by TGF-β in A549 alone along with the fold changes at 1, 4 and 12 hrs of treatment. [file 1471-2164-8-98-S2.xls]

## Sheet: Sheet1
Table S2 : List of genes regulated by TGF-b in only A549 cells
Accession no	GENENAME & SYMBOL		A549 1hr			A549 4hr			A549 12hr
		A549 1hr_I	A549 1hr_II	Mean + SE	A549 4hr_I	A549 4hr_II	Mean + SE	A549 12hr_I	A549 12hr_II	Mean + SE
AA001671	cAMP responsive element binding protein 3-like 2 (CREB3L2)	1.30502	1.34609	1.33±0.02	1.14122	0.892595	1.02±0.12	1.27364	1.11823	1.2±0.08
AA002135	complement component 2 (C2)	1.34071	1.27763	1.31±0.03	1.29934	0.934283	1.12±0.18	1.40143	1.58952	1.5±0.09
AA004291	similar to RIKEN cDNA 0610012K18 (na)	0.36841	0.152149	0.26±0.11	0.286364	0.173704	0.23±0.06	0.248251	0.26262	0.26±0.01
AA004734	Homo sapiens transcribed sequences	1.09699	1.42188	1.26±0.16	1	1.0718	1.07	1.34462	1.40286	1.37±0.03
AA005247	met proto-oncogene (hepatocyte growth factor receptor) (MET)	1.33585	2.0193	1.68±0.34	1.32077	1.26933	1.3±0.03	1.07705	1.20721	1.14±0.07
AA007639	transferrin receptor 2 (TFR2)	0.888915	1.1115	1±0.11	1.03274	1.22778	1.13±0.1	1.31408	1.68041	1.5±0.18
AA009550	chromosome 21 open reading frame 90 (C21orf90)	1.26957	1.50277	1.39±0.12	1.27862	1.61567	1.45±0.17	2.08647	2.48934	2.29±0.2
AA009862	Homo sapiens transcribed sequences	1.10876	1.22529	1.17±0.06	1.21301	1.43529	1.32±0.11	1.4211	1.32768	1.37±0.05
AA009869	erythrocyte membrane protein band 4.1 (elliptocytosis 1, RH-linked) (EPB41)	1.318	1.0654	1.19±0.13	1.26623	1.15813	1.21±0.05	1.36471	1.40854	1.39±0.02
AA009960		1.19221	1.41751	1.3±0.11	1.46094	1.62537	1.54±0.08	1.31072	1.4772	1.39±0.08
AA010882	glycogen synthase 1 (muscle) (GYS1)	1.38659	1.53518	1.46±0.07	1.14689	1.1439	1.15±0	1.08581	0.928655	1.01±0.08
AA011582	Sapiens cDNA FLJ23705 fis, clone HEP11066.	0.489638	0.301869	0.4±0.09	0.331851	0.340258	0.34±0	0.273647	0.320185	0.3±0.02
AA011617		0.900711	1.02812	0.96±0.06	1.30103	1.48818	1.39±0.09	1.0876	1.02801	1.06±0.03
AA016186	BCL2-like 11 (apoptosis facilitator) (BCL2L11)	1.71545	1.41945	1.57±0.15	1.01325	1.17432	1.09±0.08	1.07111	1.37585	1.22±0.15
AA019785	Homo sapiens transcribed sequences	1.09864	1.21936	1.16±0.06	1.16833	1.1571	1.16±0.01	1.34099	1.46929	1.41±0.06
AA026183	Sapiens, clone IMAGE-4816784, mRNA	1.36209	1.38484	1.37±0.01	1.06028	1.51544	1.29±0.23	1.18469	1.07771	1.13±0.05
AA026200	hypothetical protein LOC283152 (LOC283152)	0.821028	1.83679	1.33±0.51	1.05997	1.24462	1.15±0.09	1.39015	2.72573	2.06±0.67
AA026236	Homo sapiens transcribed sequence with moderate similarity to protein ref-NP_062553.1 (H.sapiens) hypothetical protein FLJ11267 [Homo sapiens]	1.20305	1.48856	1.35±0.14	1.39465	1.36658	1.38±0.01	1.15912	1.12888	1.14±0.02
AA026239		1.48251	1.57066	1.53±0.04	1.28244	1.24297	1.26±0.02	1.29208	1.33293	1.31±0.02
AA026658	microtubule-associated protein 6 (MAP6)	1.45938	1.67572	1.57±0.11	1.23409	1.33376	1.28±0.05	1.1533	1.15223	1.15±0
AA026798	Homo sapiens transcribed sequences	1.349	1.49057	1.42±0.07	1.15765	1.19066	1.17±0.02	0.884057	1.07871	0.98±0.1
AA026831	kinase insert domain receptor (a type III receptor tyrosine kinase) (KDR)	1.07272	1.27519	1.17±0.1	1.36095	1.31799	1.34±0.02	1.04812	1.06695	1.06±0.01
AA026850	Homo sapiens transcribed sequences	1.09762	1.52037	1.31±0.21	1.32562	1.41203	1.37±0.04	1.24512	0.99845	1.12±0.12
AA027019	fascin homolog 1, actin-bundling protein (Strongylocentrotus purpuratus) (FSCN1)	1.02607	2.10359	1.56±0.54	2.17875	1	2.18	1.4868	1.5069	1.5±0.01
AA027065	nudE nuclear distribution gene E homolog 1 (A. nidulans) (NDE1)	0.945842	1.31193	1.13±0.18	1.37262	1.35611	1.36±0.01	1.24107	1.24999	1.25±0
AA027134	vacuolar protein sorting protein 18 (VPS18)	1.39761	1.67787	1.54±0.14	1.2636	1.31024	1.29±0.02	1.17751	1.01443	1.1±0.08
AA027210		1.14037	1.42623	1.28±0.14	1.33492	1.29712	1.32±0.02	1.30979	1.06601	1.19±0.12
AA027214	hypothetical protein FLJ23221 (FLJ23221)	1.39555	1.52387	1.46±0.06	1.1908	1.07533	1.13±0.06	1.0247	0.892321	0.96±0.07
AA027867	KIAA1311 protein (KIAA1311)	1.13181	1.34962	1.24±0.11	1.43402	1.35411	1.39±0.04	1.23201	1.26321	1.25±0.02
AA027986	protein phosphatase 2 (formerly 2A), catalytic subunit, beta isoform (PPP2CB)	1.08934	1.39516	1.24±0.15	1.61033	1.68008	1.65±0.03	1.44858	1.23134	1.34±0.11
AA028065	zinc finger protein 36, C3H type-like 2 (ZFP36L2)	1.55307	2.20157	1.88±0.32	0.944432	1.05734	1±0.06	1.01731	1.00185	1.01±0.01
AA028175	Homo sapiens transcribed sequences	1.35591	1.66226	1.51±0.15	1.1091	1.19455	1.15±0.04	0.982224	0.943959	0.96±0.02
AA028915	chromosome 14 open reading frame 78 (C14orf78)	0.846721	0.953474	0.9±0.05	1	0.930403	0.97±0.03	1.63569	1.48657	1.56±0.07
AA028975	mitogen-activated protein kinase kinase kinase kinase 5 (MAP4K5)	1.47194	1.43315	1.45±0.02	1	1.17729	1.18	1.06792	1.15292	1.11±0.04
AA028978	excision repair cross-complementing rodent repair deficiency, complementation group 5 (xeroderma pigmentosum, complementation group G (Cockayne syndrome)) (ERCC5)	1.35737	1.40121	1.38±0.02	1.14529	1.09928	1.12±0.02	1.03637	1	1.02±0.02
AA028997	thyroid hormone receptor interactor 11 (TRIP11)	1.24739	1.41411	1.33±0.08	1.53695	1.45479	1.5±0.04	1.32874	1.26564	1.3±0.03
AA029012		1.41987	1.51359	1.47±0.05	1	1.15129	1.15	1.02701	1.04017	1.03±0.01
AA029133	sodium channel, voltage-gated, type I, beta (SCN1B)	1.1752	1.59051	1.38±0.21	1.34667	1.54848	1.45±0.1	1.26287	1.26172	1.26±0
AA029153		1.31952	1.56557	1.44±0.12	1.42518	1.73323	1.58±0.15	1.29538	1.5597	1.43±0.13
AA029330	LCHN protein (LCHN)	1.46283	1.45271	1.46±0.01	1.26891	1.35392	1.31±0.04	1.3586	1.02504	1.19±0.17
AA029361	Sapiens cDNA FLJ33489 fis, clone BRAMY2003585.	1.72439	1.37203	1.55±0.18	1.60223	1.31055	1.46±0.15	1.19305	1.41301	1.3±0.11
AA029462	Sapiens cDNA- FLJ22541 fis, clone HSI00130.	1.31527	1.61173	1.46±0.15	1.37668	1.02812	1.2±0.17	1.31978	1.15774	1.24±0.08
AA029504	ATP-binding cassette, sub-family A (ABC1), member 8 (ABCA8)	1.13766	1.47549	1.31±0.17	1.34774	1.22591	1.29±0.06	1.33643	1.30934	1.32±0.01
AA029506	calcium/calmodulin-dependent protein kinase (CaM kinase) II delta (CAMK2D)	1.0701	1.50119	1.29±0.22	1.33512	1.47856	1.41±0.07	1.45464	1.42141	1.44±0.02
AA029516	transcription factor 7-like 2 (T-cell specific, HMG-box) (TCF7L2)	1.23063	1.27916	1.25±0.02	1.38428	1.43391	1.41±0.02	1.34098	0.935751	1.14±0.2
AA029517	Sapiens full length insert cDNA clone YW18A11	1.477	1.5999	1.54±0.06	1.18899	1.33957	1.26±0.08	1.39009	1.42929	1.41±0.02
AA029522	interferon regulatory factor 6 (IRF6)	1.16306	1.69082	1.43±0.26	1.33711	1.55551	1.45±0.11	1.40233	1.1199	1.26±0.14
AA029530	Notch homolog 1, translocation-associated (Drosophila) (NOTCH1)	1.37661	1.64842	1.51±0.14	1.45445	1.50904	1.48±0.03	1.38667	1.23055	1.31±0.08
AA029532	tubulin beta-5 (TUBB-5)	1.12413	2.66325	1.89±0.77	1.43759	1.39746	1.42±0.02	1.68625	1.43898	1.56±0.12
AA029575	gene trap ankyrin repeat (GTAR)	1.25191	1.46337	1.36±0.11	1.30084	1.36998	1.34±0.03	1.20902	1.0071	1.11±0.1
AA029595	spondyloepiphyseal dysplasia, late (SEDL)	1.2145	1.40643	1.31±0.1	1.39324	1.40707	1.4±0.01	1.24209	1.06792	1.16±0.09
AA029637	Sapiens cDNA FLJ33447 fis, clone BRAMY1000098.	1.32448	1.38406	1.35±0.03	1.39346	1.24246	1.32±0.08	1.21977	1.01264	1.12±0.1
AA029641	syntaxin 18 (STX18)	1.30376	1.29569	1.3±0	1.37439	1.23564	1.31±0.07	1.21078	1.14039	1.18±0.04
AA029861	beclin 1 (coiled-coil, myosin-like BCL2 interacting protein) (BECN1)	0.541712	0.247343	0.39±0.15	0.401006	0.272937	0.34±0.06	0.351508	0.340923	0.35±0.01
AA030048	protein kinase, cAMP-dependent, regulatory, type I, beta (PRKAR1B)	1.07544	1.13218	1.1±0.03	0.955915	1.07582	1.02±0.06	1.2942	1.31707	1.31±0.01
AA031407	Homo sapiens transcribed sequences	0.549224	0.381411	0.47±0.08	0.338558	0.315796	0.33±0.01	0.402205	0.374222	0.39±0.01
AA031411	platelet-activating factor acetylhydrolase, isoform Ib, alpha subunit 45kDa (PAFAH1B1)	0.989992	1.34478	1.17±0.18	1.31477	1.33559	1.33±0.01	1.42134	1.37065	1.4±0.03
AA031586	peptidylprolyl isomerase E (cyclophilin E) (PPIE)	1.09458	1.3331	1.21±0.12	1.26271	1.13685	1.2±0.06	1.32873	1.42955	1.38±0.05
AA031832	Sapiens, clone IMAGE-3631157, mRNA	1.46741	1.75919	1.61±0.15	1.22046	1.20941	1.21±0.01	1.24778	1.11427	1.18±0.07
AA031920	cytochrome b-245, alpha polypeptide (CYBA)	0.949922	1.94041	1.45±0.5	0.859458	1.26305	1.06±0.2	1.7851	1.83724	1.81±0.03
AA032010		1.38503	1.70604	1.55±0.16	1.41953	1.40622	1.41±0.01	1.46339	1.37634	1.42±0.04
AA032039	dehydrodolichyl diphosphate synthase (DHDDS)	0.403579	0.217588	0.31±0.09	0.377902	0.340175	0.36±0.02	0.21095	0.281734	0.25±0.04
AA033579	scavenger receptor class B, member 1 (SCARB1)	1.06815	1.32413	1.2±0.13	0.989272	1.05763	1.02±0.03	1.49511	1.50923	1.5±0.01
AA033651	UDP-N-acetyl-alpha-D-galactosamine-polypeptide N-acetylgalactosaminyltransferase 6 (GalNAc-T6) (GALNT6)	1.04576	1.32425	1.19±0.14	1.00398	1.28546	1.14±0.14	1.35032	1.48799	1.42±0.07
AA033652	DEAD (Asp-Glu-Ala-Asp) box polypeptide 54 (DDX54)	1.19052	1.25812	1.22±0.03	1.1068	1.43317	1.27±0.16	1.87713	1.70045	1.79±0.09
AA033667	Homo sapiens transcribed sequences	1.08718	1.28805	1.19±0.1	1.08459	1.16684	1.13±0.04	1.31388	1.3651	1.34±0.03
AA033871	methionine adenosyltransferase II, alpha (MAT2A)	1.29823	1.98303	1.64±0.34	2.03182	1.83004	1.93±0.1	1.23047	1.07668	1.15±0.08
AA033904	Homo sapiens transcribed sequences	0.995649	1.02439	1.01±0.01	2.15124	1.96087	2.06±0.1	1.7991	1.99499	1.9±0.1
AA034110	Homo sapiens transcribed sequences	1.03435	1.53774	1.29±0.25	1.5205	1.79676	1.66±0.14	1.17597	0.912934	1.04±0.13
AA034480	mannose-6-phosphate receptor (cation dependent) (M6PR)	1.5213	1.12043	1.32±0.2	1.20813	1.09627	1.15±0.06	1.57723	1.36555	1.47±0.11
AA034981		0.447339	0.284445	0.37±0.08	0.412294	0.381176	0.4±0.02	0.251771	0.337776	0.29±0.04
AA035135	hypothetical protein FLJ11259 (FLJ11259)	1.2924	1.31109	1.3±0.01	1.06933	1.26141	1.17±0.1	1.40339	1.39771	1.4±0
AA035417	transducin-like enhancer of split 4 (E(sp1) homolog, Drosophila) (TLE4)	0.872135	1.48967	1.18±0.31	1.10205	1.26019	1.18±0.08	1.30894	1.51532	1.41±0.1
AA035428		0.941861	1.28287	1.11±0.17	1.30468	1.31336	1.31±0	1.2293	1.1757	1.2±0.03
AA035764		1.72938	1.56588	1.65±0.08	0.919988	1.2333	1.08±0.16	1.2243	1.24366	1.23±0.01
AA036631	esophageal cancer related gene 4 protein (ECRG4)	0.879806	0.199728	0.54±0.34	0.353171	0.224018	0.29±0.06	0.220979	0.249483	0.24±0.01
AA036798		0.544553	0.342534	0.44±0.1	0.643135	0.339303	0.49±0.15	0.312638	0.343004	0.33±0.02
AA036809	Homo sapiens transcribed sequence with moderate similarity to protein sp-P02404 (H.sapiens) RL39_HUMAN 60S ribosomal protein L39	1.77507	1.39103	1.58±0.19	1.36519	1.29542	1.33±0.03	1.37335	1.13709	1.26±0.12
AA036994	hypothetical protein FLJ30973 (FLJ30973)	0.905519	0.86612	0.89±0.02	1.02659	0.893273	0.96±0.07	1.39545	1.65733	1.53±0.13
AA037078	programmed cell death 1 ligand 1 (PDCD1L1)	1.00324	1.32926	1.17±0.16	1.22225	1.38353	1.3±0.08	1.55725	1.55702	1.56±0
AA037107	transforming growth factor, alpha (TGFA)	1.37617	1.30595	1.34±0.04	1.23584	1.25046	1.24±0.01	1.0969	1.03591	1.07±0.03
AA037128	cisplatin resistance related protein CRR9p (CRR9)	1.46454	1.31656	1.39±0.07	1.39486	1.2717	1.33±0.06	1.24569	1.21381	1.23±0.02
AA037161	Sapiens, clone IMAGE-3856003, mRNA	1.43677	1.89065	1.66±0.23	1.21163	1.572	1.39±0.18	1.59313	1.52103	1.56±0.04
AA037249	ATP synthase, H+ transporting, mitochondrial F1 complex, gamma polypeptide 1 (ATP5C1)	1.52484	1.48128	1.5±0.02	1.33584	1.40973	1.37±0.04	1.14594	1.09657	1.12±0.02
AA037296	Homo sapiens transcribed sequence with weak similarity to protein ref-NP_060312.1 (H.sapiens) hypothetical protein FLJ20489 [Homo sapiens]	1.417	1.31228	1.36±0.05	1.16335	1.19079	1.18±0.01	1.26105	1.34364	1.3±0.04
AA037306	E3 ubiquitin ligase SMURF2 (SMURF2)	1.13392	1.18936	1.16±0.03	1.15842	1.27838	1.22±0.06	2.05936	1.49412	1.78±0.28
AA037600	chromosome condensation 1 (CHC1)	1.23858	1.35973	1.3±0.06	1.34072	1.41942	1.38±0.04	1.25053	1.06802	1.16±0.09
AA037738	hepatocyte growth factor (hepapoietin A; scatter factor) (HGF)	1.36525	1.49546	1.43±0.07	1.39167	1.32997	1.36±0.03	1.18287	0.928082	1.06±0.13
AA039258	ribosomal protein L31 (RPL31)	1.32032	1.31555	1.32±0	1.88993	1.59755	1.74±0.15	1.52553	1.16794	1.35±0.18
AA039269	hypothetical protein MGC1203 (MGC1203)	1.14008	1.27893	1.21±0.07	1	1.22087	1.22	1.45121	1.55029	1.5±0.05
AA039330	general transcription factor IIA, 2, 12kDa (GTF2A2)	1.23425	1.23738	1.24±0	1.37148	1.31111	1.34±0.03	1.05599	0.881844	0.97±0.09
AA039598	ribosomal protein S6 kinase, 90kDa, polypeptide 1 (RPS6KA1)	1.03079	1.29376	1.16±0.13	1.22504	1.19099	1.21±0.02	1.3001	1.34674	1.32±0.02
AA039643	endothelial-derived gene 1 (EG1)	1.5317	1.31974	1.43±0.11	1.32853	1.23431	1.28±0.05	1.17457	1.29994	1.24±0.06
AA039649	TBC1 domain family, member 13 (TBC1D13)	1.19162	1.37232	1.28±0.09	1.17982	1.06231	1.12±0.06	1.33174	1.38582	1.36±0.03
AA040219	nuclear transcription factor Y, gamma (NFYC)	1.13106	1.43322	1.28±0.15	1.31402	1.63733	1.48±0.16	1.30487	1.07223	1.19±0.12
AA040222	similar to RIKEN cDNA C920005C14 gene (na)	1.3507	1.62499	1.49±0.14	1	1.00721	1±0	0.983839	0.880346	0.93±0.05
AA040295	formin homology 2 domain containing 1 (FHOD1)	1.07127	1.44814	1.26±0.19	1.43716	1.5044	1.47±0.03	1.29666	1.14638	1.22±0.08
AA040403	Homo sapiens transcribed sequences	1.38533	1.41344	1.4±0.01	1.14168	1.09948	1.12±0.02	1.11961	0.863527	0.99±0.13
AA040473	likely ortholog of mouse limb-bud and heart gene (LBH)	0.891582	1.03308	0.96±0.07	2.01789	1.6637	1.84±0.18	1.78661	1.41708	1.6±0.18
AA040502	matrix metalloproteinase 11 (stromelysin 3) (MMP11)	1.42553	1.37432	1.4±0.03	1	1.08117	1.08	1.03135	1.16525	1.1±0.07
AA041244	proteasome (prosome, macropain) 26S subunit, non-ATPase, 5 (PSMD5)	1.51638	1.21322	1.36±0.15	1.5748	1.53414	1.55±0.02	1.47621	1.65354	1.56±0.09
AA041318	unc-51-like kinase 1 (C. elegans) (ULK1)	0.967204	1.6274	1.3±0.33	2.70272	1	2.7	1.91767	1.60133	1.76±0.16
AA041319	GDP dissociation inhibitor 1 (GDI1)	1.54393	1.66695	1.61±0.06	1.46444	1.39647	1.43±0.03	1.38609	1.24166	1.31±0.07
AA041496	KIAA1228 protein (KIAA1228)	1.35626	1.33018	1.34±0.01	1	1.11994	1.12	1.03456	1.17298	1.1±0.07
AA042970	transmembrane, prostate androgen induced RNA (TMEPAI)	1.01231	1.64214	1.33±0.31	5.71255	3.11196	4.41±1.3	3.57734	2.33844	2.96±0.62
AA042996		1.02554	1.42446	1.23±0.2	0.931522	1.18991	1.06±0.13	1.58699	1.51638	1.55±0.04
AA043061	DKFZP727G051 protein (DKFZP727G051)	0.512825	0.190672	0.35±0.16	0.288576	0.262323	0.28±0.01	0.340943	0.335958	0.34±0
AA043244	matrix metalloproteinase 2 (gelatinase A, 72kDa gelatinase, 72kDa type IV collagenase) (MMP2)	0.490133	0.24264	0.37±0.12	0.326675	0.280522	0.3±0.02	0.328361	0.361932	0.35±0.02
AA043429	KIAA1554 protein (KIAA1554)	1.18966	1.23927	1.21±0.02	0.985847	1.20666	1.1±0.11	1.30655	1.43318	1.37±0.06
AA043457	zinc finger protein 137 (clone pHZ-30) (ZNF137)	0.628894	0.356954	0.49±0.14	0.560751	0.325811	0.44±0.12	0.224274	0.305574	0.26±0.04
AA043491	hypothetical protein MGC57858 (MGC57858)	1.43699	1.6546	1.55±0.11	1.49165	1.35687	1.42±0.07	1.59121	1.18182	1.39±0.2
AA043909	PTK2 protein tyrosine kinase 2 (PTK2)	0.626815	0.411904	0.52±0.11	0.638301	0.396859	0.52±0.12	0.33801	0.332166	0.34±0
AA044083	LOC347478 (na)	0.540651	0.375862	0.46±0.08	0.724065	0.377675	0.55±0.17	0.293135	0.295656	0.29±0
AA044130	tissue inhibitor of metalloproteinase 3 (Sorsby fundus dystrophy, pseudoinflammatory) (TIMP3)	1.31618	1.43205	1.37±0.06	1.03021	1.22421	1.13±0.1	1.36406	1.18155	1.27±0.09
AA044582	Sapiens, clone IMAGE-4794726, mRNA	0.356619	0.300589	0.33±0.03	0.30036	0.216793	0.26±0.04	0.257307	0.248181	0.25±0
AA044588	hypothetical protein FLJ11171 (FLJ11171)	0.992144	1.68144	1.34±0.34	1.0521	1.42064	1.24±0.18	1.32825	1.36899	1.35±0.02
AA044734	ADP-ribosylation factor 3 (ARF3)	0.922352	1.61195	1.27±0.34	1.30928	1.51624	1.41±0.1	1.53969	1.20258	1.37±0.17
AA044874	retinal short-chain dehydrogenase/reductase 3 (retSDR3)	1.35142	1.3845	1.37±0.02	1.19394	1.16289	1.18±0.02	1.41303	1.38733	1.4±0.01
AA044889	Sapiens cDNA FLJ33400 fis, clone BRACE2009828.	0.394549	0.171325	0.28±0.11	1	0.171563	0.17	0.196769	0.20922	0.2±0.01
AA044942	eukaryotic translation initiation factor 4 gamma, 1 (EIF4G1)	1.33144	1.36673	1.35±0.02	1.16865	1.21611	1.19±0.02	1.49133	1.71696	1.6±0.11
AA045269	Sapiens cDNA FLJ35628 fis, clone SPLEN2011145.	0.847907	1.4766	1.16±0.31	1.42791	1.31166	1.37±0.06	1.35184	1.29381	1.32±0.03
AA046192	CDC-like kinase 1 (CLK1)	1.17057	1.15848	1.16±0.01	1.41947	1.42295	1.42±0	1.63489	1.12939	1.38±0.25
AA046598	insulin-like growth factor binding protein 1 (IGFBP1)	1.3886	1.33613	1.36±0.03	0.816218	0.897695	0.86±0.04	0.640615	0.52147	0.58±0.06
AA046610		0.456539	0.282933	0.37±0.09	0.330406	0.275823	0.3±0.03	0.310121	0.330372	0.32±0.01
AA046808	ribosomal protein S27-like (RPS27L)	1.35036	1.1758	1.26±0.09	1.49092	1.31663	1.4±0.09	1.31221	1.20837	1.26±0.05
AA046820	LOC350484 (na)	1.24276	1.30506	1.27±0.03	1.46289	1.41572	1.44±0.02	1.18513	1.09395	1.14±0.05
AA046918	splicing factor 3b, subunit 2, 145kDa (SF3B2)	1.51181	1.50139	1.51±0.01	1.37157	1.26497	1.32±0.05	1.41582	1.31869	1.37±0.05
AA047000	interleukin 17 receptor C (IL-17RC)	1.39297	1.31457	1.35±0.04	1.06604	1.37378	1.22±0.15	1.15232	1.04587	1.1±0.05
AA047111	hypothetical protein MGC20235 (MGC20235)	1.32626	1.6866	1.51±0.18	1	1.27874	1.28	1.19872	1.32577	1.26±0.06
AA047526		1.19149	1.20478	1.2±0.01	1.6129	1.58182	1.6±0.02	1.52344	1.10156	1.31±0.21
AA047581	peroxiredoxin 5 (PRDX5)	0.419893	0.255135	0.34±0.08	0.287261	0.226462	0.26±0.03	0.317955	0.324526	0.32±0
AA053776	similar to RIKEN cDNA A930021G21 (na)	1.59911	1.64415	1.62±0.02	1.28101	1.14689	1.21±0.07	1.13433	1.17418	1.15±0.02
AA053850	nucleosome assembly protein 1-like 1 (NAP1L1)	1.53055	1.44818	1.49±0.04	1.1707	1.3019	1.24±0.07	1.24333	1.18197	1.21±0.03
AA053851	Homo sapiens transcribed sequences	1.31868	1.45855	1.39±0.07	1.54532	1.53965	1.54±0	1.42177	1.18766	1.3±0.12
AA053876	DKFZP586M1523 protein (DKFZP586M1523)	1.08529	1.69822	1.39±0.31	1.49946	1.29723	1.4±0.1	0.983233	1.50735	1.25±0.26
AA054010	Homo sapiens transcribed sequences	1.3543	1.70778	1.53±0.18	1	1.19511	1.1±0.1	1.49548	1.2907	1.39±0.1
AA054103	protocadherin beta 4 (PCDHB4)	0.991573	1.1412	1.07±0.07	2.52747	1.7465	2.14±0.39	1.94191	2.83973	2.39±0.45
AA054199		1.07111	1.7288	1.4±0.33	1.12649	1.65087	1.39±0.26	1.46484	1.4914	1.48±0.01
AA054296	hypothetical protein DKFZp586C1924 (DKFZp586C1924)	1.38528	1.25919	1.32±0.06	1.39986	1.21303	1.31±0.09	1.33512	1.34684	1.34±0.01
AA055095	Bardet-Biedl syndrome 7 (BBS7)	1.15733	1.19167	1.17±0.02	1.35064	1.11025	1.23±0.12	1.46171	1.51752	1.49±0.03
AA055220	apoptosis, caspase activation inhibitor (AVEN)	1.07579	1.55477	1.32±0.24	1.80656	1.66679	1.74±0.07	1.47312	1.86466	1.67±0.2
AA055329	Sapiens, clone IMAGE-5302140, mRNA	0.987295	1.01154	1±0.01	1.13245	0.927835	1.03±0.1	1.30459	1.45815	1.38±0.08
AA055333	CCAAT/enhancer binding protein (C/EBP), gamma (CEBPG)	1.08495	1.12537	1.11±0.02	1.3551	1.43896	1.4±0.04	1.07469	1.126	1.1±0.03
AA055910	Ras association (RalGDS/AF-6) domain family 2 (RASSF2)	1.06681	1.34206	1.2±0.14	1.82963	1.75713	1.79±0.04	2.79238	2.38029	2.59±0.21
AA055956	TBC1 domain family, member 15 (TBC1D15)	1.0497	1.10595	1.08±0.03	1.16513	1.4509	1.31±0.14	1.72403	1.40056	1.56±0.16
AA056035	synuclein, gamma (breast cancer-specific protein 1) (SNCG)	1.00788	1.73976	1.37±0.37	1.46147	1.66426	1.56±0.1	1.58418	1.27649	1.43±0.15
AA056151	SEC24 related gene family, member C (S. cerevisiae) (SEC24C)	1.0847	1.33296	1.21±0.12	1.30345	1.34525	1.32±0.02	1.18358	0.979323	1.08±0.1
AA056664	v-akt murine thymoma viral oncogene homolog 1 (AKT1)	1.18251	1.49215	1.34±0.15	1.39788	1.49049	1.44±0.05	1.43718	1.29249	1.36±0.07
AA057058	synaptojanin 2 (SYNJ2)	1.16572	1.21355	1.19±0.02	1.08033	1	1.08	1.59058	1.49769	1.54±0.05
AA057266	tripartite motif-containing 45 (TRIM45)	0.843869	1.08653	0.97±0.12	1.09479	1.19908	1.15±0.05	1.36471	1.31726	1.34±0.02
AA057280	Sapiens, clone IMAGE-5174069, mRNA	1.04715	1.21673	1.13±0.08	0.849225	0.916135	0.88±0.03	1.37851	1.34221	1.36±0.02
AA057293	peptidylprolyl isomerase C (cyclophilin C) (PPIC)	1.06712	1.28535	1.18±0.11	1.29074	1.21934	1.26±0.04	1.48676	1.33048	1.41±0.08
AA058385	tight junction protein 2 (zona occludens 2) (TJP2)	1.19607	1.49754	1.35±0.15	1.33483	1.38101	1.36±0.02	1.33854	0.981579	1.16±0.18
AA058640	potassium voltage-gated channel, Isk-related family, member 4 (KCNE4)	0.688449	0.203825	0.45±0.24	0.304518	0.230014	0.27±0.04	0.30195	0.312728	0.31±0.01
AA059052	ARP1 actin-related protein 1 homolog B, centractin beta (yeast) (ACTR1B)	1.41885	0.996451	1.21±0.21	1.26115	1.09308	1.18±0.08	1.99553	1.93883	1.97±0.03
AA063234	aryl hydrocarbon receptor interacting protein-like 1 (AIPL1)	2.13157	1.53368	1.83±0.3	1.38493	1.2771	1.33±0.05	1.91312	1.12253	1.52±0.4
AA063490	kinesin family member 1A (KIF1A)	1.48872	1.634	1.56±0.07	1.51065	1.12782	1.32±0.19	1.43709	1.25344	1.35±0.09
AA064962	chromosome 11 hypothetical protein ORF3 (LOC56851)	1.29509	1.45991	1.38±0.08	1	1.45514	1.46±	1.28396	1.10381	1.19±0.09
AA069424	Homo sapiens transcribed sequences	1.40511	1.59057	1.5±0.09	1.08615	1.22392	1.16±0.07	0.975585	1.07255	1.02±0.05
AA069561	acidic (leucine-rich) nuclear phosphoprotein 32 family, member E (ANP32E)	1.10765	1.10733	1.11±0	1.46353	1.34669	1.41±0.06	0.993158	0.811863	0.9±0.09
AA074108	FOXJ2 forkhead factor (FHX)	1.32283	1.60609	1.46±0.14	1.26095	1.32648	1.29±0.03	1.19677	1.32407	1.26±0.06
AA084716	Sapiens, clone IMAGE-4797931, mRNA	1.04248	1.49275	1.27±0.23	1.18171	1.55245	1.37±0.19	1.41184	1.84479	1.63±0.22
AA088648	fibroblast growth factor receptor 1 (fms-related tyrosine kinase 2, Pfeiffer syndrome) (FGFR1)	1.20682	1.68476	1.45±0.24	1.89139	2.04648	1.97±0.08	1.86195	1.6851	1.77±0.09
AA099240	hypothetical protein dJ462O23.2 (DJ462O23.2)	1.34059	1.48191	1.41±0.07	0.946782	1.08226	1.01±0.07	1.14967	1.24764	1.2±0.05
AA099265	Sapiens, Similar to reversion-inducing-cysteine-rich protein with kazal motifs, clone IMAGE-5212113, mRNA	0.704066	1.61768	1.16±0.46	1.34731	1.59833	1.47±0.13	1.14039	1.27968	1.21±0.07
AA099280	collagen, type XVIII, alpha 1 (COL18A1)	1.03331	1.09545	1.06±0.03	0.949832	1.11065	1.03±0.08	1.33818	1.54817	1.44±0.1
AA099600	Sapiens, clone IMAGE-5264268, mRNA	1.3903	1.23221	1.31±0.08	1.36716	1.36895	1.37±0	1.1503	1.03797	1.09±0.06
AA099645	phosphodiesterase 7B (PDE7B)	1.41561	1.30096	1.36±0.06	1.29113	1.21912	1.26±0.04	1.21058	1.04283	1.13±0.08
AA099732	x 010 protein (MDS010)	1.13447	1.16459	1.15±0.02	1.39584	1.54651	1.47±0.08	1.06238	1.04081	1.05±0.01
AA099734	ribosomal protein L36a-like (RPL36AL)	0.99743	2.29015	1.64±0.65	2.01185	1.6857	1.85±0.16	1.32295	1.8532	1.59±0.27
AA099896	hypothetical protein FLJ20604 (FLJ20604)	0.990304	1.26562	1.13±0.14	1.43924	1.58791	1.51±0.07	1.16072	1.00805	1.08±0.08
AA101764	hypothetical gene supported by AK024399 (na)	1.14322	1.01285	1.08±0.07	1.37101	1.3291	1.35±0.02	1.15623	1.06854	1.11±0.04
AA101835	DEAD/H (Asp-Glu-Ala-Asp/His) box polypeptide 9 (RNA helicase A, nuclear DNA helicase II; leukophysin) (DDX9)	1.09246	1.42138	1.26±0.16	1.32657	1.37671	1.35±0.03	1.20611	1.01209	1.11±0.1
AA101839	Homo sapiens transcribed sequences	0.486601	0.302404	0.39±0.09	0.320342	0.283248	0.3±0.02	0.26133	0.325045	0.29±0.03
AA101862	source of immunodominant MHC-associated peptides (SIMP)	1.07986	1.16471	1.12±0.04	1.37644	1.90185	1.64±0.26	1.16984	1.01703	1.09±0.08
AA102836		1.04008	0.963375	1±0.04	1.30623	1.30499	1.31±0	1.14376	0.875362	1.01±0.13
AA114957	MAX interacting protein 1 (MXI1)	1.29556	1.39356	1.34±0.05	1.05424	1.06863	1.06±0.01	0.894406	0.939397	0.92±0.02
AA120776	BTAF1 RNA polymerase II, B-TFIID transcription factor-associated, 170kDa (Mot1 homolog, S. cerevisiae) (BTAF1)	1.14775	1.23325	1.19±0.04	1.33939	1.30797	1.32±0.02	1.26102	1.02156	1.14±0.12
AA122236	capping protein (actin filament) muscle Z-line, alpha 2 (CAPZA2)	1.07294	0.812701	0.94±0.13	1.30463	1.35919	1.33±0.03	1.33215	1.09688	1.21±0.12
AA122291	collagen, type V, alpha 2 (COL5A2)	1.02406	1.17602	1.1±0.08	1.05932	1.32421	1.19±0.13	1.53704	1.32367	1.43±0.11
AA125767	hypothetical protein BC009331 (LOC92305)	1.42336	1.55439	1.49±0.07	1.37114	1.49497	1.43±0.06	1.97124	1.67748	1.82±0.15
AA125882		0.54606	0.290784	0.42±0.13	0.373163	0.294197	0.33±0.04	0.275812	0.351915	0.31±0.04
AA125974	hypothetical gene supported by BC031250 (na)	1	1		1.08559	1	1.09	1.6778	1.39605	1.54±0.14
AA126193	insulin-like growth factor binding protein 5 (IGFBP5)	1	0.351813	0.35	1	0.365068	0.37	0.331102	0.331718	0.33±0
AA126210	Homo sapiens transcribed sequences	1.10954	1.25296	1.18±0.07	3.61581	2.35876	2.99±0.63	2.58233	3.45153	3.02±0.43
AA126611	Ral guanine nucleotide exchange factor RalGPS1A (RALGPS1A)	1.35251	1.44147	1.4±0.04	1.16095	0.922347	1.04±0.12	1.27005	1.34679	1.31±0.04
AA127854		1.31853	1.47204	1.4±0.08	1.09196	1.15048	1.12±0.03	1.28106	1.15844	1.22±0.06
AA127898	chromosome 2 open reading frame 13 (C2orf13)	0.494491	0.241136	0.37±0.13	0.324407	0.225541	0.27±0.05	0.353066	0.208813	0.28±0.07
AA127934	protein kinase, X-linked (PRKX)	1.2828	1.14717	1.21±0.07	1.38627	1.36539	1.38±0.01	1.42117	1.28738	1.35±0.07
AA128616	hypothetical protein FLJ20898 (FLJ20898)	1.38321	1.59186	1.49±0.1	1.28109	1.2316	1.26±0.02	1.4645	1.3007	1.38±0.08
AA130221	desmocollin 3 (DSC3)	0.294189	0.133718	0.21±0.08	0.299193	0.104856	0.2±0.1	0.189937	0.161272	0.18±0.01
AA131587	BCL2-associated athanogene 5 (BAG5)	0.710776	0.234146	0.47±0.24	0.339122	0.344309	0.34±0	0.246063	0.322477	0.28±0.04
AA131928	napsin B pseudogene (NAP1L)	1.11231	1.84646	1.48±0.37	1.47092	1.05441	1.26±0.21	1.312	1.38299	1.35±0.04
AA133267	RAB5C, member RAS oncogene family (RAB5C)	1.01042	1.29664	1.15±0.14	1.11717	1.14063	1.13±0.01	1.36398	1.40073	1.38±0.02
AA133386	hypothetical gene supported by BC018548 (na)	1.36926	1.25908	1.31±0.06	1.29541	1.33808	1.32±0.02	1.21371	1.0933	1.15±0.06
AA133448	procollagen C-endopeptidase enhancer 2 (PCOLCE2)	1.14805	1.27703	1.21±0.06	1.60271	1.34922	1.48±0.13	1.36854	1.1515	1.26±0.11
AA134876		1	1.18215	1.18±	1.37015	1.32226	1.35±0.02	1.3535	1.24932	1.3±0.05
AA135502	RAB11A, member RAS oncogene family (RAB11A)	1.14801	1.22991	1.19±0.04	1.33046	1.51536	1.42±0.09	1.44561	1	1.45±
AA135903	hemicentin (FIBL-6)	0.361094	0.17313	0.27±0.09	0.282874	0.180925	0.23±0.05	0.224374	0.302897	0.26±0.04
AA136673	S100 calcium binding protein P (S100P)	1.26095	1.80337	1.53±0.27	1.58747	1.45503	1.52±0.07	1.22584	1.08022	1.15±0.07
AA136788	S164 protein (S164)	0.814988	1.33031	1.07±0.26	1.58509	1.5326	1.56±0.03	1.46903	1.40995	1.44±0.03
AA136910	activin A receptor, type I (ACVR1)	1.24525	1.26529	1.26±0.01	1.94317	1.90944	1.93±0.02	1.6892	1.53839	1.61±0.08
AA136973	similar to KIAA0456 protein (na)	1.17592	1.29949	1.24±0.06	1.293	1.34816	1.32±0.03	1.31697	1.11396	1.22±0.1
AA136994	Homo sapiens transcribed sequences	0.990666	1.06214	1.03±0.04	1.03577	1.16407	1.1±0.06	1.55429	1.36898	1.46±0.09
AA137081	adaptor-related protein complex 1, mu 1 subunit (AP1M1)	1.17229	1.29138	1.23±0.06	1.34575	1.32995	1.34±0.01	1.2862	1.18066	1.23±0.05
AA137135	cerebral cell adhesion molecule (CerCAM)	1.14095	1.3736	1.26±0.12	1.10517	1.26078	1.18±0.08	1.50334	1.53467	1.52±0.02
AA142988	odd Oz/Ten-m homolog 3 (ODZ3)	0.916745	1.54862	1.23±0.32	1.31931	1.31972	1.32±0	1.24995	1.49446	1.37±0.12
AA143147	annexin A8 (ANXA8)	1.39835	1.34998	1.37±0.02	1.25487	1.51953	1.39±0.13	1.84938	1.21943	1.53±0.31
AA147010	hypothetical protein BC015148 (LOC93081)	1.27433	1.13863	1.21±0.07	1.37759	1.32154	1.35±0.03	1.18963	1.02193	1.11±0.08
AA147516	KIAA1202 protein (KIAA1202)	1.33076	1.34434	1.34±0.01	0.890079	1.07766	0.98±0.09	1.36878	1.25131	1.31±0.06
AA147702	platelet-activating factor acetylhydrolase, isoform Ib, alpha subunit 45kDa (PAFAH1B1)	1.25777	1.29342	1.28±0.02	1.4965	1.60157	1.55±0.05	1.34099	0.988086	1.16±0.18
AA148776	Sapiens, clone MGC-17708 IMAGE-3868595, mRNA, complete cds	1.13068	1.1337	1.13±0	1.59005	1.49708	1.54±0.05	1.38554	1.03265	1.21±0.18
AA150234	ovarian carcinoma immunoreactive antigen (OCIA)	1.10097	1.17947	1.14±0.04	1.44112	1.47674	1.46±0.02	1.10069	1.04088	1.07±0.03
AA150237	PHD finger protein 11 (PHF11)	0.578538	0.290515	0.43±0.14	0.627722	0.327201	0.48±0.15	0.282271	0.287879	0.29±0
AA150295	homeo box A11 (HOXA11)	0.940453	1.49945	1.22±0.28	1.48772	1.68656	1.59±0.1	1.42012	1.15106	1.29±0.13
AA150466	procollagen-proline, 2-oxoglutarate 4-dioxygenase (proline 4-hydroxylase), alpha polypeptide II (P4HA2)	1.04693	1.30386	1.18±0.13	1.61252	1.34446	1.48±0.13	1.5882	1.187	1.39±0.2
AA151024	FK506 binding protein 9, 63 kDa (FKBP9)	1.61978	1.53566	1.58±0.04	1.23993	1.26647	1.25±0.01	1.18643	1.20509	1.2±0.01
AA151344	phosphatidic acid phosphatase type 2C (PPAP2C)	1.43422	1.47539	1.45±0.02	1.15767	0.978973	1.07±0.09	1.08976	1.09526	1.09±0
AA151352	Homo sapiens transcribed sequences	0.935306	0.966677	0.95±0.02	1.80533	2.20515	2.01±0.2	1.85074	1.62846	1.74±0.11
AA151810	homeo box (expressed in ES cells) 1 (HESX1)	1.01294	1.12204	1.07±0.05	1.4337	0.793562	1.11±0.32	1.46611	1.42619	1.45±0.02
AA152025	frizzled homolog 4 (Drosophila) (FZD4)	1.18937	1.74763	1.47±0.28	1.69875	1.4269	1.56±0.14	1.38283	1.14976	1.27±0.12
AA152026	hypothetical protein FLJ11016 (FLJ11016)	0.86466	1.20312	1.03±0.17	1.1741	1.20949	1.19±0.02	1.43491	1.49886	1.47±0.03
AA152126	Sapiens cDNA FLJ10627 fis, clone NT2RP2005555.	0.382483	0.315634	0.35±0.03	0.254669	0.252011	0.25±0	0.267813	0.361331	0.31±0.05
AA152139		1.46417	1.47413	1.47±0	1.37505	1.47494	1.42±0.05	1.1867	1.2055	1.2±0.01
AA152216	likely ortholog of rat GRP78-binding protein (GBP)	0.957728	1.12813	1.04±0.09	1.43964	1.31633	1.38±0.06	1.27722	1.58073	1.43±0.15
AA155892		1.73025	1.47042	1.6±0.13	1.86261	1.50238	1.68±0.18	1.41289	1.16323	1.29±0.12
AA156458	spastic paraplegia 7, paraplegin (pure and complicated autosomal recessive) (SPG7)	1.29804	1.30065	1.3±0	1.26791	1.25485	1.26±0.01	1.12509	0.950424	1.04±0.09
AA156850	similar to embigin (na)	0.826628	0.949197	0.89±0.06	1.29669	1.38594	1.34±0.04	1.19332	1.03721	1.12±0.08
AA156853	KIAA1972 protein (KIAA1972)	1.07237	0.970513	1.02±0.05	1.45416	1.44533	1.45±0	0.988421	1.00259	1±0.01
AA156904	Sapiens mRNA; cDNA DKFZp434E109 (from clone DKFZp434E109)	0.931756	1.22959	1.08±0.15	1.40679	1.45234	1.43±0.02	1.06902	0.886743	0.98±0.09
AA195226	Homo sapiens transcribed sequences	1.18435	1.2478	1.22±0.03	1.38105	1.27405	1.33±0.05	1.3848	1.44614	1.42±0.03
AA195536	Sapiens mRNA; cDNA DKFZp564N1116 (from clone DKFZp564N1116)	1.23318	1.24493	1.24±0.01	1.32423	1.33826	1.33±0.01	1.0193	1.12151	1.07±0.05
AA195571		0.388637	0.179096	0.28±0.1	0.339835	0.228293	0.28±0.06	0.264387	0.315004	0.29±0.03
AA203253	zinc finger protein 540 (ZNF540)	0.308837	0.177079	0.24±0.07	0.353255	0.207793	0.28±0.07	0.246081	0.383476	0.31±0.07
AA203277		1.3752	1.3791	1.38±0	1.25171	0.925932	1.09±0.16	0.923491	1.1758	1.05±0.13
AA203284	basic transcription factor 3 (BTF3)	1.35257	1.52606	1.44±0.09	1.56422	1.67233	1.62±0.05	1.67321	1.29213	1.48±0.19
AA203439	synaptosomal-associated protein, 23kDa (SNAP23)	1.14449	1.41462	1.28±0.14	1.24768	1.46515	1.36±0.11	1.31378	1.30311	1.31±0.01
AA203444	COP9 constitutive photomorphogenic homolog subunit 5 (Arabidopsis) (COPS5)	0.95346	1.29982	1.13±0.17	1.30572	1.4287	1.37±0.06	1.10271	1.10458	1.1±0
AA203467		1.34697	1.2839	1.32±0.03	0.923121	1.17182	1.05±0.12	1.31533	1.39313	1.35±0.04
AA203479		1.42322	1.54687	1.49±0.06	1.08875	1.53492	1.31±0.22	1.59615	1.42862	1.51±0.08
AA203488		1.3592	1.44162	1.4±0.04	1.08459	1.25637	1.17±0.09	1.17112	1.17346	1.17±0
AA203674		1.20333	1.34927	1.28±0.07	1.11178	1.168	1.14±0.03	1.31101	1.35668	1.33±0.02
AA235032	Homo sapiens transcribed sequence with weak similarity to protein sp-P11369 (M.musculus) POL2_MOUSE Retrovirus-related POL polyprotein [Contains- Reverse transcriptase ; Endonuclease]	1.37829	1.34729	1.36±0.02	1.59019	1.16419	1.38±0.21	1.24915	1.19867	1.22±0.03
AA253204	Homo sapiens transcribed sequences	1.42685	1.35407	1.39±0.04	1.4775	1.4085	1.44±0.03	1.13195	1.20553	1.17±0.04
AA306414	putative translation initiation factor (SUI1)	1.51837	1.47654	1.5±0.02	1.63712	1.52288	1.58±0.06	1.50515	1.16588	1.34±0.17
AA406228		1.32216	1.59003	1.46±0.13	1.13721	1.19637	1.17±0.03	1.28428	1.20796	1.25±0.04
AA456448	ADP-ribosylation factor GTPase activating protein 1 (ARFGAP1)	1.14205	1.17278	1.16±0.02	1.37385	1.28591	1.33±0.04	1.38682	1.38566	1.39±0
AA479395	Homo sapiens transcribed sequences	1.06298	0.88369	0.97±0.09	1.43738	1.39452	1.42±0.02	1.16439	1.12373	1.14±0.02
AA480042	cyclin-dependent kinase (CDC2-like) 11 (CDK11)	1.15423	1.03352	1.09±0.06	1.39642	1.05161	1.22±0.17	1.41536	1.3149	1.37±0.05
AA480042	cyclin-dependent kinase (CDC2-like) 11 (CDK11)	1.08996	1.22677	1.16±0.07	1.2236	1.15631	1.19±0.03	1.35636	1.37593	1.37±0.01
AA534515	ribosomal protein S3A (RPS3A)	1.4708	1.3324	1.4±0.07	1.31838	1.18825	1.25±0.07	1.22532	0.855429	1.04±0.18
AA569727	prostaglandin F2 receptor negative regulator (PTGFRN)	1.38587	1.48574	1.44±0.05	1.37564	1.44372	1.41±0.03	1.14383	1.40638	1.28±0.13
AA721725	Homo sapiens transcribed sequences	0.337193	0.130494	0.23±0.1	0.260257	0.130942	0.2±0.06	0.193731	0.233193	0.21±0.02
AA932087		1.67315	1.18907	1.43±0.24	1.13452	1.0903	1.11±0.02	1.31937	1.31501	1.32±0
AI057000	Homo sapiens transcribed sequences	0.601977	0.184079	0.39±0.21	0.381356	0.230798	0.31±0.08	0.330207	0.304044	0.32±0.01
AI144487	Homo sapiens transcribed sequences	1.3658	1.40245	1.38±0.02	1.07668	1.37506	1.23±0.15	1.06957	1.16141	1.12±0.05
AI284184	ATP-binding cassette, sub-family A (ABC1), member 9 (ABCA9)	0.947622	1.54437	1.25±0.3	1.37018	1.33091	1.35±0.02	1.53844	1.11131	1.32±0.21
AI285986	thrombomodulin (THBD)	1.00909	0.893981	0.95±0.06	1.04697	1.21872	1.13±0.09	1.32667	1.37958	1.35±0.03
AI375078	membrane-associated guanylate kinase-related (MAGI-3) (MAGI-3)	1.45948	1.49681	1.48±0.02	1.21252	1.27897	1.25±0.03	1.03013	1.04241	1.04±0.01
AI378412	vacuolar protein sorting 13D (yeast) (VPS13D)	0.536363	0.240782	0.39±0.15	0.341427	0.314262	0.33±0.01	0.303634	0.340574	0.32±0.02
AI492314	RP42 homolog (RP42)	1.30605	1.32409	1.32±0.01	1.22084	1.28559	1.25±0.03	1.13317	1.13836	1.14±0
AI587328	viperin (cig5)	1.04819	1.70381	1.38±0.33	1.36005	1.2964	1.33±0.03	1.44289	1.35652	1.4±0.04
AI597639	Sapiens, Similar to hypothetical protein FLJ22573, clone MGC-45620 IMAGE-4579357, mRNA, complete cds	1.41316	1.49454	1.45±0.04	1	1.01311	1.01	1.49297	1.66147	1.58±0.08
AI681538	hypothetical protein FLJ23403 (FLJ23403)	1.04463	1.44192	1.24±0.2	1.3547	1.3386	1.35±0.01	1.1424	1.25849	1.2±0.06
AI742932	transducin-like enhancer of split 4 (E(sp1) homolog, Drosophila) (TLE4)	1.10253	1.3097	1.21±0.1	1.33061	1.43339	1.38±0.05	1.40702	1.26143	1.33±0.07
AI804385	transient receptor potential cation channel, subfamily M, member 1 (TRPM1)	0.873335	1.12586	1±0.13	0.962367	1.42459	1.19±0.23	1.36957	1.32991	1.35±0.02
AI820736	Homo sapiens transcribed sequence with weak similarity to protein ref-NP_060219.1 (H.sapiens) hypothetical protein FLJ20294 [Homo sapiens]	1.18618	1.37429	1.28±0.09	0.989046	1.15025	1.07±0.08	1.33737	1.71881	1.53±0.19
AI820754	melanocortin 1 receptor (alpha melanocyte stimulating hormone receptor) (MC1R)	1.23544	1.22778	1.23±0	1.03134	1.12677	1.08±0.05	1.34851	1.80584	1.58±0.23
AI820815	Homo sapiens transcribed sequence with moderate similarity to protein ref-NP_115558.1 (H.sapiens) hypothetical protein FLJ13614 [Homo sapiens]	0.421004	0.210047	0.32±0.11	0.483637	0.279557	0.38±0.1	0.287988	0.331529	0.31±0.02
AI822057	Homo sapiens transcribed sequences	1.34283	1.37346	1.36±0.02	1.21914	1.32137	1.27±0.05	1.31442	1.07495	1.19±0.12
AI903469	DEAH (Asp-Glu-Ala-His) box polypeptide 36 (DHX36)	1.18654	1.11692	1.15±0.03	1.64253	1.5073	1.57±0.07	0.955321	0.94963	0.95±0
AI951455	KIAA0040 gene product (KIAA0040)	1.1579	1.20218	1.18±0.02	1.35146	1.4136	1.38±0.03	1.23086	1.21061	1.22±0.01
AI968252	Rho guanine nucleotide exchange factor (GEF) 3 (ARHGEF3)	1.08249	1.12512	1.1±0.02	1.5213	1.47813	1.5±0.02	1.26361	1.18268	1.22±0.04
AL519273	nucleoporin like 2 (NUPL2)	1.17249	1.50424	1.34±0.17	1.48501	1.47392	1.48±0.01	1.26161	1.32396	1.29±0.03
AL519368	hypothetical protein LOC285458 (LOC285458)	1.13483	1.30083	1.22±0.08	1.00244	1.06348	1.03±0.03	1.32318	1.35704	1.34±0.02
AL519982	hypothetical protein MGC13159 (MGC13159)	1.39693	1.31183	1.35±0.04	1.04728	1.16641	1.11±0.06	1.1242	1.07342	1.1±0.03
AL521184	oculocerebrorenal syndrome of Lowe (OCRL)	1.2159	1.23902	1.23±0.01	1.32414	1.29294	1.31±0.02	1.17203	1.00633	1.09±0.08
AL527869	hypothetical protein FLJ20311 (FLJ20311)	1.07597	1.37919	1.23±0.15	1.4454	1.31014	1.38±0.07	1.15298	1.06782	1.11±0.04
AL532507	asialoglycoprotein receptor 2 (ASGR2)	0.996392	1.59693	1.3±0.3	1.10697	1.15201	1.13±0.02	1.39673	1.72241	1.56±0.16
AL536766	tubulin, beta polypeptide paralog (MGC8685)	1.01992	1.68622	1.35±0.33	1.36723	1.4953	1.43±0.06	1.8055	1.58934	1.7±0.11
AL546212	putative NFkB activating protein HNLF (HNLF)	0.995589	1.22574	1.11±0.12	1.28485	1.34337	1.31±0.03	1.49917	1.34282	1.42±0.08
AL548877	dynein, cytoplasmic, intermediate polypeptide 2 (DNCI2)	1.2321	1.17797	1.21±0.03	1.45887	1.68119	1.57±0.11	1.33719	1.10031	1.22±0.12
AL558551	glutathione peroxidase 4 (phospholipid hydroperoxidase) (GPX4)	0.968752	1.03464	1±0.03	1.27074	1.13834	1.2±0.07	1.33058	1.34911	1.34±0.01
AL568322	tubulin, alpha 3 (TUBA3)	1.09157	1.78472	1.44±0.35	1.51406	2.31799	1.92±0.4	1.9729	1.38928	1.68±0.29
AL574117	endometrial bleeding associated factor (left-right determination, factor A; transforming growth factor beta superfamily) (EBAF)	1.22815	1.15778	1.19±0.04	1.22399	1.32677	1.28±0.05	1.47246	1.32325	1.4±0.07
AL576579	yippee protein (CGI-127)	1.0355	1.23168	1.13±0.1	1.33253	1.37421	1.35±0.02	1.3299	1.17632	1.25±0.08
AL579734	genethonin 1 (GENX-3414)	1.09357	1.0622	1.08±0.02	1.4849	1.42587	1.46±0.03	1.09534	0.994317	1.04±0.05
AL600693		0.48932	0.240478	0.36±0.12	0.242774	0.19644	0.22±0.02	0.28591	0.230503	0.26±0.03
AL601099	heterogeneous nuclear ribonucleoprotein D-like (HNRPDL)	0.789538	1.24207	1.02±0.23	1.46361	1.91557	1.69±0.23	1.31766	1.27972	1.3±0.02
AL711113	ribulose-5-phosphate-3-epimerase (RPE)	0.474722	0.136679	0.31±0.17	0.258935	0.202337	0.23±0.03	0.24378	0.322608	0.28±0.04
AU119701	chromodomain helicase DNA binding protein 3 (CHD3)	1.31392	1.33613	1.33±0.01	0.988073	1.0408	1.01±0.03	1.26652	1.09319	1.18±0.09
AU135696	mannosidase, alpha, class 1A, member 1 (MAN1A1)	0.199105	0.10571	0.15±0.05	0.22796	0.120368	0.17±0.05	0.218833	0.221146	0.22±0
AU139926	chromosome 18 open reading frame 1 (C18orf1)	1.50629	0.903991	1.21±0.3	1.32012	1.35918	1.34±0.02	1.24906	1.14617	1.2±0.05
AV650989	H factor (complement)-like 1 & H factor (complement)-like 2 (HFL1 & HFL2)	0.862376	0.881273	0.87±0.01	1.31422	1.29789	1.31±0.01	0.870226	0.815509	0.84±0.03
AV707840	acid-inducible phosphoprotein & cisplatin resistance-associated overexpressed protein (OA48-18 & LUC7A)	0.840949	0.649905	0.75±0.1	1.79983	1.3579	1.58±0.22	1.02091	0.721983	0.87±0.15
AV711588		0.93552	0.788336	0.86±0.07	0.781492	0.877789	0.83±0.05	1.46537	1.31266	1.39±0.08
AV724287		1.28805	1.5227	1.41±0.12	1.6004	1.79736	1.7±0.1	1.24626	1.20071	1.22±0.02
AV747676	v-akt murine thymoma viral oncogene homolog 3 (protein kinase B, gamma) (AKT3)	0.92578	1.18747	1.06±0.13	1.41554	1.5104	1.46±0.05	1.16553	1.19431	1.18±0.01
AW055256	Homo sapiens transcribed sequence with weak similarity to protein ref-NP_060312.1 (H.sapiens) hypothetical protein FLJ20489 [Homo sapiens]	1.06407	1.41478	1.24±0.18	1.72152	1.30428	1.51±0.21	1.18255	1.22652	1.2±0.02
AW160699	likely ortholog of mouse nervous system polycomb 1 (NSPC1)	1.35206	1.28674	1.32±0.03	1.23091	1.30663	1.27±0.04	1.52769	1.4127	1.47±0.06
AW517205	hypothetical protein MGC15523 (MGC15523)	1	1.67002	1.67±	1.20166	1.92525	1.56±0.36	1.38489	1.87158	1.63±0.24
AW838203	RAB1A, member RAS oncogene family (RAB1A)	1.19849	1.43112	1.31±0.12	1.68946	1.78826	1.74±0.05	1.33962	1.16912	1.25±0.09
AW951585	interleukin 10 receptor, alpha (IL10RA)	0.464354	0.239875	0.35±0.11	0.394905	0.230019	0.31±0.08	0.259503	0.307123	0.28±0.02
AW953153	mitochondrial ribosomal protein L36 (MRPL36)	0.789891	1.53047	1.16±0.37	1.39352	1.64571	1.52±0.13	1.332	1.33294	1.33±0
AW953226	KIAA0763 gene product (KIAA0763)	1.19036	1.4213	1.31±0.12	1.07606	1.3889	1.23±0.16	1.69461	1.58546	1.64±0.05
AW955709	formin homology 2 domain containing 3 (FHOD3)	1.41307	1.50432	1.46±0.05	1.02198	1.19557	1.11±0.09	0.987783	1.11326	1.05±0.06
AW955751	TGFB-induced factor (TALE family homeobox) (TGIF)	1.02413	1.45308	1.24±0.21	1.48356	1.61453	1.55±0.07	1.39172	1.1551	1.27±0.12
AW957213	solute carrier family 7 (cationic amino acid transporter, y+ system), member 6 (SLC7A6)	1.18063	1.28111	1.23±0.05	1.5043	1.60216	1.55±0.05	1.12648	1.09643	1.11±0.02
AW959307	UL16 binding protein 2 (ULBP2)	1.32066	1.34111	1.33±0.01	1.45642	1.00267	1.23±0.23	1.54696	1.2998	1.42±0.12
AW961873	calcium channel, voltage-dependent, gamma subunit 4 (CACNG4)	1.59914	1.29388	1.45±0.15	1.06084	1.40043	1.23±0.17	1.0262	1.01997	1.02±0
AW961895	a disintegrin and metalloproteinase domain 22 (ADAM22)	1.41782	1.31944	1.37±0.05	1.25011	1.717	1.48±0.23	1.26965	1.09911	1.18±0.09
AW964125		0.918514	1.80783	1.36±0.44	1.42366		1.42	2.30884	1.73585	2.02±0.29
AW965088	similar to hypothetical protein FLJ35867	1.23905	2.00387	1.62±0.38	1.32401	1.4013	1.36±0.04	1.09104	1.26812	1.18±0.09
BE003375	hypothetical protein LOC283820 (LOC283820)	1.36786	1.63804	1.5±0.14	1.45213	1.16417	1.31±0.14	1.32185	1.23388	1.28±0.04
BE272325	similar to Meningioma-expressed antigen 6/11 (MEA6) (MEA11) (na)	1.19149	1.36755	1.28±0.09	1.42213	1.56971	1.5±0.07	1.47254	1.15562	1.31±0.16
BE276748	glyoxylate reductase/hydroxypyruvate reductase (GRHPR)	0.716483	1.76164	1.24±0.52	1.3042	1.42179	1.36±0.06	1.32904	1.47606	1.4±0.07
BE502112	Sapiens cDNA FLJ12807 fis, clone NT2RP2002316.	0.476023	0.269818	0.37±0.1	0.344458	0.240957	0.29±0.05	0.347461	0.473014	0.41±0.06
BE549567	scaffold attachment factor B (SAFB)	1.57651	1.53063	1.55±0.02	1.13563	1.41722	1.28±0.14	1.36122	1.02772	1.19±0.17
BE622936	heterogeneous nuclear ribonucleoprotein A2/B1 (HNRPA2B1)	1.53639	1.57737	1.56±0.02	1.34468	1.6216	1.48±0.14	1.3001	1.11219	1.21±0.09
BE644608	glucose regulated protein, 58kDa (GRP58)	0.93602	1.35459	1.15±0.21	1.08455	1.18552	1.14±0.05	1.3617	1.51633	1.44±0.08
BE738680	ras homolog gene family, member A (ARHA)	1.12755	1.35108	1.24±0.11	1.33967	1.45467	1.4±0.06	1.47561	1.54185	1.51±0.03
BE747712	KIAA0376 protein (KIAA0376)	1.09621	1.17826	1.14±0.04	1.53506	1.39747	1.47±0.07	1.57209	1.19641	1.38±0.19
BE781203	calcium channel, voltage-dependent, alpha 1G subunit (CACNA1G)	1.15449	1.10363	1.13±0.03	1.02015	1.01057	1.02±0	1.43804	1.43973	1.44±0
BE784175	cornichon homolog (Drosophila) (CNIH)	1.31287	1.5871	1.45±0.14	1.3703	1.58975	1.48±0.11	1.21751	1.08695	1.15±0.07
BE871226	TAF6 RNA polymerase II, TATA box binding protein (TBP)-associated factor, 80kDa (TAF6)	0.92691	1.30056	1.11±0.19	1.11317	1.39373	1.25±0.14	1.7283	1.71022	1.72±0.01
BE872637	uncharacterized hematopoietic stem/progenitor cells protein MDS026 (MDS026)	1.31736	1.36416	1.34±0.02	1.2193	1.36022	1.29±0.07	1.39976	1.59316	1.5±0.1
BE873639	KIAA0102 gene product (KIAA0102)	1.01876	1.29653	1.16±0.14	1.16211	1.57755	1.37±0.21	1.36744	1.31645	1.34±0.03
BE873639	KIAA0102 gene product (KIAA0102)	1.1481	1.43115	1.29±0.14	1.39651	1.44151	1.42±0.02	1.34348	1.16588	1.25±0.09
BE879779	ferritin, heavy polypeptide 1 (FTH1)	1.21065	1.22988	1.22±0.01	1.36208	1.3056	1.33±0.03	1.45178	1.33301	1.39±0.06
BE880112	Sp2 transcription factor (SP2)	1.26473	1.272	1.27±0	1.13391	1.18002	1.16±0.02	1.31646	1.309	1.31±0
BE882897	Wilms tumor 1 associated protein (WTAP)	0.603324	0.425586	0.51±0.09	0.446913	0.355637	0.4±0.05	0.347463	0.346878	0.35±0
BE904128	hypothetical protein FLJ21868 (FLJ21868)	1.33704	1.34771	1.34±0.01	1.42656	1.37525	1.4±0.03	1.25423	1.26168	1.26±0
BF058965	old astrocyte specifically induced substance (OASIS)	1.27237	1.32175	1.3±0.02	1.29535	1.41076	1.35±0.06	1.3704	1.48474	1.43±0.06
BF182657	superoxide dismutase 1, soluble (amyotrophic lateral sclerosis 1 (adult)) (SOD1)	1.29747	1.44568	1.37±0.07	1.26954	1.48875	1.38±0.11	1.23114	1.19375	1.21±0.02
BF312472	malate dehydrogenase 2, NAD (mitochondrial) (MDH2)	0.935555	1.6897	1.31±0.38	1.19856	1.56637	1.38±0.18	1.52543	1.65185	1.59±0.06
BF342830	SPARC-like 1 (mast9, hevin) (SPARCL1)	1.19194	1.37652	1.28±0.09	1.38478	1.42185	1.4±0.02	1.06445	1	1.03±0.03
BF344990	amiloride-sensitive cation channel 2, neuronal (ACCN2)	0.395497	0.43595	0.42±0.02	0.275054	0.28075	0.28±0	0.323273	0.371857	0.35±0.02
BF346332	epsin 2 (EPN2)	1.26908	1.43803	1.35±0.08	1.20627	1.23478	1.22±0.01	1.29371	1.50847	1.4±0.11
BF438106	Sapiens cDNA FLJ30370 fis, clone BRACE2007832.	1.31645	1.43088	1.37±0.06	1.22799	1.1823	1.21±0.02	1.01654	0.913016	0.96±0.05
BF439436	calcium-sensing receptor (hypocalciuric hypercalcemia 1, severe neonatal hyperparathyroidism) (CASR)	0.975678	1.47947	1.23±0.25	1.23935	1	1.12±0.12	1.52853	1.33315	1.43±0.1
BF568273	ribosomal protein L9 (RPL9)	1.55721	1.38389	1.47±0.09	1.3483	1.24803	1.3±0.05	1.21551	1.05936	1.14±0.08
BF589333	Rho guanine nucleotide exchange factor (GEF) 3 (ARHGEF3)	1	1		1.57761	1.54151	1.56±0.02	1.0579	1.48919	1.27±0.22
BF701137	similar to cytochrome c (na)	1.16292	0.92389	1.04±0.12	1.43946	1.56828	1.5±0.06	1.03184	0.887131	0.96±0.07
BF741822		0.455702	0.347697	0.4±0.05	0.477277	0.410381	0.44±0.03	0.299446	0.250175	0.27±0.02
BF741822		0.685426	0.327653	0.51±0.18	0.310518	0.441274	0.38±0.07	0.192195	0.293491	0.24±0.05
BF793857	high-mobility group nucleosome binding domain 1 (HMGN1)	1.29239	1.15771	1.23±0.07	1	1.48773	1.49	1.57528	1.30204	1.44±0.14
BF894024	nuclear receptor coactivator 4 (NCOA4)	1.23162	1.47088	1.35±0.12	1.61817	1.76679	1.69±0.07	1.39977	1.40119	1.4±0
BF914751	potassium voltage-gated channel, delayed-rectifier, subfamily S, member 1 (KCNS1)	0.870575	1.53023	1.2±0.33	1.0712	1.33418	1.2±0.13	1.38271	1.51664	1.45±0.07
BF925109	chromosome 14 open reading frame 114 (C14orf114)	0.731275	1.81984	1.28±0.54	1.45883	1.5818	1.52±0.06	1.58893	1.67826	1.63±0.04
BF967458	CD63 antigen (melanoma 1 antigen) (CD63)	1.05306	1.68776	1.37±0.32	1.28954	1.26269	1.28±0.01	1.68385	1.59547	1.64±0.04
BF969257	RAD50 homolog (S. cerevisiae) (RAD50)	0.894196	1.08762	0.99±0.1	1.08649	0.885914	0.99±0.1	1.32552	1.33227	1.33±0
BF983867	similar to Caenorhabditis elegans protein C42C1.9 (KEO4)	1.38595	1.30042	1.34±0.04	1.31267	1.27135	1.29±0.02	1.26605	1.24915	1.26±0.01
BF999528	transcription factor 4 (TCF4)	1.15384	1.11497	1.13±0.02	1.10209	1.31957	1.21±0.11	1.4543	1.42134	1.44±0.02
BG106752	nuclear receptor coactivator 3 (NCOA3)	1.07019	1.19347	1.13±0.06	1.20348	1.14068	1.17±0.03	1.47337	1.56144	1.52±0.04
BG110260	FK506 binding protein 14, 22 kDa (FKBP14)	1.37558	1.29959	1.34±0.04	1.51185	1.45866	1.49±0.03	1.51748	1.02912	1.27±0.24
BG168769	ubiquitin-conjugating enzyme E2A (RAD6 homolog) (UBE2A)	0.982031	0.990667	0.99±0	1.37905	1.31888	1.35±0.03	1.33877	1.16152	1.25±0.09
BG179302	dystroglycan 1 (dystrophin-associated glycoprotein 1) (DAG1)	1.15412	1.28867	1.22±0.07	1.47054	1.48684	1.48±0.01	1.32273	1.22301	1.27±0.05
BG206283	signal peptidase complex (18kD) (SPC18)	1.07939	1.14899	1.11±0.03	1.30639	1.33779	1.32±0.02	1.24544	1.04936	1.15±0.1
BG231709	unc-84 homolog B (C. elegans) (UNC84B)	0.973289	1.68497	1.33±0.36	1.37356	0.969155	1.17±0.2	1.51826	1.48033	1.5±0.02
BG248268	ribosomal protein S3A (RPS3A)	1.55716	1.35621	1.46±0.1	1.3874	1.36465	1.38±0.01	1.18796	0.873365	1.03±0.16
BG261286	transducer of Cdc42-dependent actin assembly 1 (TOCA1)	1.23123	1.22751	1.23±0	1.39086	1.62751	1.51±0.12	1.17937	0.915374	1.05±0.13
BG286754	polypyrimidine tract binding protein 1 (PTBP1)	1.46835	1.48616	1.48±0.01	1.17809		1.18	1.2206	1.11185	1.17±0.05
BG288195	protein x 013 (AD-020)	1.09066	1.5098	1.3±0.21	1.13535	1.37915	1.26±0.12	1.4471	1.5829	1.52±0.07
BG288321	CCCTC-binding factor (zinc finger protein) (CTCF)	1.00611	1.27991	1.14±0.14	1.17524	1.62479	1.4±0.22	1.29944	1.57496	1.44±0.14
BG339872	malate dehydrogenase 2, NAD (mitochondrial) (MDH2)	1.11228	1.25265	1.18±0.07	1.33605	1.26417	1.3±0.04	1.43137	1.36589	1.4±0.03
BG389718	nucleolin (NCL)	0.740309	1.28386	1.01±0.27	1.66794	1.99064	1.83±0.16	1.3446	1.55079	1.45±0.1
BG392309	solute carrier family 25 (mitochondrial carrier; dicarboxylate transporter), member 10 (SLC25A10)	1.143	1.45171	1.3±0.15	1.30457	1.33198	1.32±0.01	1.26693	1.12546	1.2±0.07
BG398130	ribosomal protein L41 (RPL41)	1.48067	1.46826	1.47±0.01	1.41084	1.24089	1.33±0.08	1.36333	1.17692	1.27±0.09
BG425162	similar to 40S ribosomal protein S17 (na)	1.7099	1.38541	1.55±0.16	1.44774	1.38357	1.42±0.03	1.39634	1.16889	1.28±0.11
BG429097	ribonuclease, RNase A family, 1 (pancreatic) (RNASE1)	0.317066	0.210074	0.26±0.05	0.344761	0.221176	0.28±0.06	0.28583	0.256999	0.27±0.01
BG469305	keratin 18 (KRT18)	0.914262	1.37524	1.14±0.23	1.42129	1.32665	1.37±0.05	2.10402	2.64625	2.38±0.27
BG469908	solute carrier family 12 (potassium/chloride transporters), member 7 (SLC12A7)	1.11194	1.31611	1.21±0.1	1.2085	1.29188	1.25±0.04	1.32665	1.52327	1.42±0.1
BG488557	hypothetical protein MGC13096 (MGC13096)	1.57377	1.38372	1.48±0.1	1.0883	1.10341	1.1±0.01	1.44736	1.22639	1.34±0.11
BG489894	keratin, hair, basic, 1 (KRTHB1)	1.188	1.41119	1.3±0.11	1	1.2947	1.29	1.93964	1.77233	1.86±0.08
BG497332	thrombospondin 1 (THBS1)	0.875449	0.854584	0.87±0.01	0.997451	1.19904	1.1±0.1	2.35421	2.127	2.24±0.11
BG502582	calmodulin 2 (phosphorylase kinase, delta) (CALM2)	0.863186	0.910962	0.89±0.02	1.48195	1.34312	1.41±0.07	1.3479	1.06721	1.21±0.14
BG529617	ribosomal protein, large, P1 (RPLP1)	1.35796	1.33082	1.34±0.01	1.30702	1.19294	1.25±0.06	1.41258	1.24457	1.33±0.08
BG545342	synaptojanin 1 (SYNJ1)	1.23543	1.28422	1.26±0.02	1.14502	1	1.15	1.39488	2.08521	1.74±0.35
BG545875	ferritin, light polypeptide (FTL)	1.81108	1.52297	1.67±0.14	1.17397	0.904419	1.04±0.13	1.09808	1.01343	1.06±0.04
BG547115	ferritin, heavy polypeptide 1 (FTH1)	1.68246	1.65144	1.67±0.02	1.13587	1.36806	1.25±0.12	1.23003	1.15543	1.19±0.04
BG566154	ribosomal protein S3 (RPS3)	1.48307	1.54548	1.51±0.03	1.3349	1.26591	1.3±0.03	1.4035	1.26457	1.33±0.07
BG566278	hypothetical protein LOC54103 (LOC54103)	0.408994	0.373883	0.39±0.02	0.49321	0.329897	0.41±0.08	0.200827	0.241333	0.22±0.02
BG621623	hemoglobin, gamma A (HBG1)	0.805935	1.0712	0.94±0.13	1.10571	1.04882	1.08±0.03	1.35045	1.37466	1.36±0.01
BG675590	UL16 binding protein 2 (ULBP2)	1.13021	1.36003	1.25±0.11	1.06877	1.09952	1.08±0.02	1.30716	1.37622	1.34±0.03
BG676419	potassium channel tetramerisation domain containing 13 (KCTD13)	1.59012	1.36368	1.48±0.11	1.18893	0.918594	1.05±0.14	1.2678	0.99153	1.13±0.14
BG683610	X-ray repair complementing defective repair in Chinese hamster cells 3 (XRCC3)	1.19616	1.34461	1.27±0.07	1.19861	1.307	1.25±0.05	1.41907	1.35148	1.39±0.03
BG687243	ribosomal protein S13 (RPS13)	1.51371	1.83205	1.67±0.16	1.42313	1.32395	1.37±0.05	1.20175	1.37998	1.29±0.09
BG696632	hypothetical protein LOC283267 (LOC283267)	1.26417	1.37027	1.32±0.05	1.34322	1.48279	1.41±0.07	1.39084	1.09213	1.24±0.15
BG743487	zinc finger protein 185 (LIM domain) (ZNF185)	0.301064	0.139346	0.22±0.08	0.264983	0.144373	0.2±0.06	0.202957	0.206779	0.2±0
BG746091		0.357936	0.270133	0.31±0.04	0.403027	0.201342	0.3±0.1	0.309798	0.323674	0.32±0.01
BG753663	tubulin, beta, 5 (TUBB5)	1.23257	1.46927	1.35±0.12	1.23833	1.53666	1.39±0.15	1.92621	1.56826	1.75±0.18
BG764810	IMP (inosine monophosphate) dehydrogenase 2 (IMPDH2)	1.29454	1.61145	1.45±0.16	1.09847	1.21093	1.15±0.06	1.1233	1.25983	1.19±0.07
BG764875	ribosomal protein L24 (RPL24)	1.36685	1.29791	1.33±0.03	1.21336	1.30603	1.26±0.05	1.1881	1.14308	1.17±0.02
BG766316	nuclear receptor subfamily 2, group F, member 2 (NR2F2)	1.09947	1.39935	1.25±0.15	1.43863	1.42969	1.43±0	1.31124	1.14305	1.23±0.08
BG766736	WD repeat domain 5 (WDR5)	0.474914	0.193148	0.33±0.14	0.324116	0.203508	0.26±0.06	0.378161	0.487443	0.43±0.05
BG778094	phosphatidylinositol glycan, class K (PIGK)	1.29864	1.35451	1.33±0.03	1	1.25626	1.26	1.24632	1.04181	1.14±0.1
BG818724	Sapiens mRNA; cDNA DKFZp564D016 (from clone DKFZp564D016)	0.680747	1.68109	1.18±0.5	1.89491	2.10754	2±0.11	1.41986	1.70355	1.56±0.14
BG818724	Sapiens mRNA; cDNA DKFZp564D016 (from clone DKFZp564D016)	1.24431	0.942651	1.09±0.15	1.80532	1.60596	1.71±0.1	1.5415	1.47008	1.51±0.04
BG818939	protein disulfide isomerase related protein (calcium-binding protein, intestinal-related) (ERP70)	1.18909	1.38511	1.29±0.1	1.33949	1.36905	1.35±0.01	1.39124	1.51088	1.45±0.06
BG898644	decorin (DCN)	1.36426	1.58772	1.48±0.11	1.76099	1.07194	1.42±0.34	1.08287	0.916906	1±0.08
BG911465	SMC2 structural maintenance of chromosomes 2-like 1 (yeast) (SMC2L1)	0.653681	0.980919	0.82±0.16	1.46896	1.39626	1.43±0.04	1.03699	1.12057	1.08±0.04
BG928707	splicing factor proline/glutamine rich (polypyrimidine tract binding protein associated) (SFPQ)	1.4729	1.34325	1.41±0.06	1.30743	1.46586	1.39±0.08	1.46381	1.60649	1.54±0.07
BG958992	hypothetical protein FLJ20967 (FLJ20967)	1.04035	1.58705	1.31±0.27	1.15431	1.47347	1.31±0.16	1.82862	1.53055	1.68±0.15
BG994719	Notch homolog 2 (Drosophila) (NOTCH2)	0.888549	1.33353	1.11±0.22	1.27826	1.22361	1.25±0.03	1.33599	1.31576	1.33±0.01
BI088497	protein tyrosine phosphatase-like (proline instead of catalytic arginine), member b (PTPLB)	0.651553	1.28254	0.97±0.32	1.67316	1.9243	1.8±0.13	1.07032	1	1.07±
BI092679	similar to hypothetical protein H19-5 - mouse (na)	1.24538	1.73825	1.49±0.25	1.22521	1.45127	1.34±0.11	1.38218	1.39144	1.39±0
BI116974	ribosomal protein L18 (RPL18)	1.33384	1.37914	1.36±0.02	1.37796	1.15928	1.27±0.11	1.39811	1.31654	1.36±0.04
BI195190	Sapiens, clone IMAGE-4812556, mRNA	1.35714	1.2954	1.33±0.03	1.4617	0.893953	1.18±0.28	1.43163	0.997816	1.21±0.22
BI196362	tubulin, alpha 3 (TUBA3)	1.47229	1.49106	1.48±0.01	1.44341	1.6392	1.54±0.1	1.72206	1.37306	1.55±0.17
BI196930	potassium channel tetramerisation domain containing 5 (KCTD5)	6.278	1.49635	3.89±2.39	1.09718	1.3401	1.22±0.12	1.19543	1.0338	1.11±0.08
BI258438	cofilin 1 (non-muscle) (CFL1)	1.33669	1.15243	1.24±0.09	0.989986	1.1749	1.08±0.09	1.45981	1.37516	1.42±0.04
BI439153	hypothetical protein MGC29956 (MGC29956)	0.995293	1.1636	1.08±0.08	1.38426	1.40193	1.39±0.01	1.12437	1.0511	1.09±0.04
BI488920	Homo sapiens transcribed sequence	0.36739	0.0943301	0.23±0.14	0.325796	0.151799	0.24±0.09	0.171695	0.270578	0.22±0.05
BI494911	Homo sapiens transcribed sequences	0.394158	0.286426	0.34±0.05	0.329322	0.364519	0.35±0.02	0.25033	0.34445	0.3±0.05
BI495935	Homo sapiens transcribed sequence with weak similarity to protein ref-NP_038602.1 (M.musculus) L1 repeat, Tf subfamily, member 18 [Mus musculus]	0.465495	0.396306	0.43±0.03	0.591104	0.256198	0.42±0.17	0.34806	0.31729	0.33±0.02
BI518636	secretoglobin, family 3A, member 2 (SCGB3A2)	0.789588	1.35276	1.07±0.28	1.44873	1.34892	1.4±0.05	1.08462	1.13882	1.11±0.03
BI522464	ribosomal protein S7 (RPS7)	1.02513	2.61894	1.82±0.8	2.00822	2.62406	2.32±0.31	1.1663	1.77308	1.47±0.3
BI550180	calmodulin 2 (phosphorylase kinase, delta) (CALM2)	1.01505	0.976477	1±0.02	1.38057	1.31498	1.35±0.03	1.16112	1.07552	1.12±0.04
BI553762	Sapiens, Similar to catenin alpha 2, clone IMAGE-4815068, mRNA	1.42075	1.30751	1.36±0.06	1.20054	1.13183	1.17±0.03	1.67091	2.09167	1.88±0.21
BI602644	KDEL (Lys-Asp-Glu-Leu) endoplasmic reticulum protein retention receptor 2 (KDELR2)	1.14308	1.13279	1.14±0.01	1.36887	1.22058	1.29±0.07	1.35812	1.31664	1.34±0.02
BI666552	schwannomin interacting protein 1 (SCHIP1)	1.25119	1.1483	1.2±0.05	1.53282	1.65831	1.6±0.06	1.41312	1.20346	1.31±0.1
BI666552	schwannomin interacting protein 1 (SCHIP1)	1.11219	1.44018	1.28±0.16	1.78611	1.79086	1.79±0	1.10634	1.37796	1.24±0.14
BI715153	heat shock 70kDa protein 6 (HSP70B') (HSPA6)	1.04202	1.15854	1.1±0.06	1.38023	1.54971	1.46±0.08	1.55833	1.28443	1.42±0.14
BI752921	platelet-derived growth factor receptor, beta polypeptide (PDGFRB)	1.5264	1.3406	1.43±0.09	1.04801	1.00389	1.03±0.02	1.02415	1.15791	1.09±0.07
BI755602	hypothetical protein MGC4645 (MGC4645)	0.820665	1.20329	1.01±0.19	0.953541	0.948833	0.95±0	1.31222	1.39062	1.35±0.04
BI758537	MADS box transcription enhancer factor 2, polypeptide C (myocyte enhancer factor 2C) (MEF2C)	1.34444	2.19441	1.77±0.42	1.24513	1	1.25	1.44909	1.26901	1.36±0.09
BI759830	likely ortholog of mouse deleted in polyposis 1 (DP1)	1.35823	1.31664	1.34±0.02	1.47957	1.60052	1.54±0.06	1.46798	1.3147	1.39±0.08
BI761144	GTP-binding protein (RHO6)	1.19685	1.81801	1.51±0.31	1.46455	1.37398	1.42±0.05	1.36402	1.37443	1.37±0.01
BI761161	CD63 antigen (melanoma 1 antigen) (CD63)	1.01651	1.52039	1.27±0.25	1.41284	1.35296	1.38±0.03	1.67349	1.62786	1.65±0.02
BI761745	hypothetical protein LOC253982 (LOC253982)	1.32199	1.29877	1.31±0.01	1.13105	0.966785	1.05±0.08	1.06477	1	1.06±
BI770301	SEC14-like 1 (S. cerevisiae) (SEC14L1)	1.27956	1.02248	1.15±0.13	1.03828	1.26117	1.15±0.11	1.46659	1.52874	1.5±0.03
BI771912	ribosomal protein L32 (RPL32)	1.62668	1.3794	1.5±0.12	1.4188	1.34084	1.38±0.04	1.48132	1.27642	1.38±0.1
BI819401	Duffy blood group (FY)	0.806762	1.21388	1.01±0.2	0.834995	0.985845	0.91±0.08	1.3133	1.44402	1.38±0.07
BI838199	hypothetical protein BC017335 (LOC92715)	1.21106	1	1.21	1	1.60714	1.61	1.39232	1.44279	1.42±0.03
BI850411	calnexin (CANX)	1.24709	1.40075	1.32±0.08	1.34701	1.61456	1.48±0.13	1.42174	1.06075	1.24±0.18
BI855956	lipase, hormone-sensitive (LIPE)	1.10955	1.23407	1.17±0.06	1.21879	1.02386	1.12±0.1	1.45053	1.31559	1.38±0.07
BI856018	KIAA0842 protein (KIAA0842)	1.51759	1.36135	1.44±0.08	1.08237	1.08159	1.08±0	1.2102	1.02807	1.12±0.09
BI870713	DKFZP564C186 protein (DKFZP564C186)	0.847308	1.79866	1.32±0.48	1.67563	1.37115	1.52±0.15	1.63311	1.52968	1.58±0.05
BI907810	transcription factor B2, mitochondrial (TFB2M)	1.30536	1.04746	1.18±0.13	1.40413	1.64341	1.52±0.12	1.1491	1.12436	1.14±0.01
BI965990	monocyte to macrophage differentiation-associated (MMD)	1.2337	1	1.23±	1.43195	1.42486	1.43±0	1.44219	1.01773	1.23±0.21
BM006611	keratin, hair, basic, 1 (KRTHB1)	1.47554	0.871502	1.17±0.3	0.950195	1.12217	1.04±0.09	1.86849	1.29648	1.58±0.29
BM007840	chromosome 14 open reading frame 43 (C14orf43)	1.34736	1.29434	1.32±0.03	0.862543	1.18179	1.02±0.16	1.55719	1.22295	1.39±0.17
BM008467	zyxin (ZYX)	0.851642	1.04715	0.95±0.1	1.3016	1.02017	1.16±0.14	1.33528	1.47856	1.41±0.07
BM015566	Sapiens cDNA FLJ32089 fis, clone OCBBF2000712.	0.985281	1.29352	1.14±0.15	1.13152	1.06594	1.1±0.03	1.44201	1.46328	1.45±0.01
BM041235	actin, alpha 2, smooth muscle, aorta (ACTA2)	1.14753	1.70833	1.43±0.28	1.22273	1.43248	1.33±0.1	2.92982	4.81256	3.87±0.94
BM046897	RAB6 interacting protein 1 (RAB6IP1)	1.27508	1.22525	1.25±0.02	1.33071	1.46902	1.4±0.07	1.13479	1.04289	1.09±0.05
BM049309	DKFZP434J154 protein (DKFZP434J154)	1.4568	2.05786	1.76±0.3	1.09027	1.32369	1.21±0.12	1.32048	1.4349	1.38±0.06
BM128277	LOC342606 (na)	1.26783	1.40257	1.34±0.07	1.29796	1.4288	1.36±0.07	1.26461	1.40884	1.34±0.07
BM128395	vesicle transport through interaction with t-SNAREs homolog 1B (yeast) (VTI1B)	1.38697	1.07348	1.23±0.16	1.33784	1.32317	1.33±0.01	1.2696	0.87359	1.07±0.2
BM147102	transient receptor potential cation channel, subfamily V, member 2 (TRPV2)	0.923388	1.01119	0.97±0.04	1.02464	1.20354	1.11±0.09	1.35949	1.41413	1.39±0.03
BM314539	catenin (cadherin-associated protein), delta 1 (CTNND1)	1.38806	1.31046	1.35±0.04	1.12862	1.29257	1.21±0.08	0.98244	1.11174	1.05±0.06
BM423730	transcription factor-like 1 (TCFL1)	1.31257	1.41852	1.37±0.05	1.19075	1.32827	1.26±0.07	1.75584	1.21152	1.48±0.27
BM450631	heat shock 90kDa protein 1, alpha (HSPCA)	1.26612	1.22083	1.24±0.02	1.80293	1.68663	1.74±0.06	1.30485	1.29435	1.3±0.01
BM453702	excision repair cross-complementing rodent repair deficiency, complementation group 1 (includes overlapping antisense sequence) (ERCC1)	0.443584	0.306436	0.38±0.07	0.287108	0.262931	0.28±0.01	0.382759	0.551272	0.47±0.08
BM454879	poly(A) binding protein, cytoplasmic 1 (PABPC1)	1.14375	1.80871	1.48±0.33	1.53046	1.29563	1.41±0.12	1.49994	1.25292	1.38±0.12
BM455049	BRCA2 and CDKN1A interacting protein (BCCIP)	0.997253	1.42435	1.21±0.21	1.55521	1.88576	1.72±0.17	1.36203	1.12047	1.24±0.12
BM457262	non-metastatic cells 2, protein (NM23B) expressed in (NME2)	1.15008	1.47946	1.31±0.16	1.50987	1.61562	1.56±0.05	1.29752	1.32262	1.31±0.01
BM457290	KIAA0339 gene product (KIAA0339)	1.22813	1.53805	1.38±0.15	1.70611	1.38793	1.55±0.16	1.24375	1.19064	1.22±0.03
BM458316	WD-repeat protein (HAN11)	0.629539	1.458	1.04±0.41	1.53934	1.60364	1.57±0.03	1.89558	1.66283	1.78±0.12
BM459392	hypothetical protein DKFZp564A022 (DKFZP564A022)	0.439557	0.304676	0.37±0.07	0.347153	0.312246	0.33±0.02	0.333977	0.313643	0.32±0.01
BM460992	protein phosphatase 2 (formerly 2A), catalytic subunit, alpha isoform (PPP2CA)	0.824245	1.78435	1.3±0.48	1.72453	1.8091	1.77±0.04	1.47717	1.32641	1.4±0.08
BM463469	Sapiens kinesin light chain 1J (KNS2) mRNA, partial cds	1.24171	1.02706	1.13±0.11	0.955557	0.989468	0.97±0.02	1.37745	1.31145	1.34±0.03
BM463525	suppressor of Ty 16 homolog (S. cerevisiae) (SUPT16H)	1	1.47663	1.48±	1.4838	1.56939	1.53±0.04	1.09622	0.893356	0.99±0.1
BM464024	similar to cytochrome c (na)	1.13713	1.25082	1.19±0.06	1.55524	1.90873	1.73±0.18	1.07409	0.872602	0.97±0.1
BM468475	hypothetical protein LOC90133 (LOC90133)	0.935344	0.980906	0.96±0.02	0.875193	0.801163	0.84±0.04	1.78881	2.03755	1.91±0.12
BM468576	chaperonin containing TCP1, subunit 6A (zeta 1) (CCT6A)	1.05539	1.31467	1.19±0.13	1.7661	1.5063	1.64±0.13	1.40612	1.08484	1.25±0.16
BM470481	ELOVL family member 6, elongation of long chain fatty acids (FEN1/Elo2, SUR4/Elo3-like, yeast) (ELOVL6)	0.494943	0.254345	0.37±0.12	1	0.270624	0.27	0.252388	0.305256	0.28±0.03
BM471778	X-ray repair complementing defective repair in Chinese hamster cells 5 (double-strand-break rejoining; Ku autoantigen, 80kDa) (XRCC5)	1.25748	1.79081	1.52±0.27	1.40244	1.56785	1.49±0.08	1.32152	1.43184	1.38±0.06
BM471930	glutamate dehydrogenase 1 (GLUD1)	1.36715	1.59653	1.48±0.11	1.11512	1.61774	1.37±0.25	0.991072	0.96404	0.98±0.01
BM471930	glutamate dehydrogenase 1 (GLUD1)	1.32752	1.3364	1.33±0	1.14003	1.1958	1.17±0.03	0.991464	0.924786	0.96±0.03
BM473661	malic enzyme 2, NAD(+)-dependent, mitochondrial (ME2)	0.859024	1.22901	1.04±0.18	1.46261	1.70809	1.59±0.12	1.26531	1.28382	1.27±0.01
BM474839	slit homolog 2 (Drosophila) (SLIT2)	1.28173	1.59858	1.44±0.16	1.38162	1.35647	1.37±0.01	1.26669	1.26095	1.26±0
BM476206	peptidylprolyl isomerase B (cyclophilin B) (PPIB)	1.03607	1.43686	1.24±0.2	1.12944	1.14148	1.14±0.01	1.3315	1.46721	1.4±0.07
BM477950	ribosomal protein L8 (RPL8)	1.23206	1.34444	1.29±0.06	1.16862	1.05932	1.11±0.05	1.40899	1.50006	1.45±0.05
BM477967	splicing factor 3b, subunit 1, 155kDa (SF3B1)	0.84035	0.934835	0.89±0.05	1.40083	1.41413	1.41±0.01	1.03677	1.14029	1.09±0.05
BM479478	netrin receptor Unc5h1 (KIAA1976)	1.18806	1.46564	1.33±0.14	1.49143	1.26157	1.38±0.11	1.31005	1.42642	1.37±0.06
BM541759	eukaryotic translation initiation factor 4 gamma, 2 (EIF4G2)	1.20578	1.3622	1.28±0.08	1.74843	1.79804	1.77±0.02	1.64395	1.2967	1.47±0.17
BM544884	ribosomal protein L31 (RPL31)	1.10838	1.36579	1.24±0.13	1.7334	1.52792	1.63±0.1	1.33484	1.15201	1.24±0.09
BM544999	membrane metallo-endopeptidase-like 2 (MMEL2)	1	2.06322	2.06±	1.36076	1.39242	1.38±0.02	1.53363	1.92712	1.73±0.2
BM545228	hypothetical gene BC008967 (BC008967)	1.35937	1.23822	1.3±0.06	1.41916	1.51518	1.47±0.05	1.47185	1.5251	1.5±0.03
BM545456	hypothetical protein MGC26818 (MGC26818)	0.573913	1.54915	1.06±0.49	0.961911	1.13451	1.05±0.09	1.50985	1.48311	1.5±0.01
BM548048	reticulon 2 (RTN2)	1.17186	1.89271	1.53±0.36	1.03131	1.38425	1.21±0.18	1.47096	1.46849	1.47±0
BM548950	retinol dehydrogenase 14 (all-trans and 9-cis) (RDH14)	1.36019	1.49008	1.43±0.06	1.35083	1.34976	1.35±0	1.34822	1.30403	1.33±0.02
BM549033	molybdenum cofactor synthesis 3 (MOCS3)	1	1.32835	1.33±	1.29137	1.15411	1.22±0.07	1.59385	1.31948	1.46±0.14
BM549715	hemoglobin, alpha 2 (HBA2)	1.30505	1.37418	1.34±0.03	1.1267	1.15423	1.14±0.01	1.12524	1.05311	1.09±0.04
BM551748	gene trap ankyrin repeat (GTAR)	1.3431	1.38702	1.37±0.02	1.29416	1.19828	1.25±0.05	1.2144	1.214	1.21±0
BM554174	KIAA0665 gene product (Rab11-FIP3)	0.834342	1.27082	1.05±0.22	1.23357	1.28513	1.26±0.03	1.35574	1.45429	1.41±0.05
BM555833	H2A histone family, member Z (H2AFZ)	0.886271	1.47623	1.18±0.29	1.44508	1.3444	1.39±0.05	1.24434	1.0867	1.17±0.08
BM556894	raptor (raptor)	0.885571	1	0.89±	1.29745	1.37315	1.34±0.04	1.10138	1.47575	1.29±0.19
BM557239	fragile X mental retardation, autosomal homolog 1 (FXR1)	1.12509	1.29572	1.21±0.09	1.45463	1.49366	1.47±0.02	1.5139	1.37652	1.45±0.07
BM557897	tyrosine 3-monooxygenase/tryptophan 5-monooxygenase activation protein, theta polypeptide (YWHAQ)	1.33754	1.30554	1.32±0.02	1.32794	1.46943	1.4±0.07	1.65256	1.53785	1.6±0.06
BM559619	chromosome 2 open reading frame 6 (C2orf6)	1.19391	1.21972	1.21±0.01	1.39871	1.69572	1.55±0.15	1.17414	1.29957	1.24±0.06
BM561171	chromosome 14 open reading frame 147 (C14orf147)	1.02191	0.948011	0.98±0.04	1.33503	1.45185	1.39±0.06	0.837905	0.844285	0.84±0
BM564540	copine III (CPNE3)	1.02776	1.23143	1.13±0.1	1.52772	1.36246	1.45±0.08	1.30327	1.1542	1.23±0.07
BM564550	Janus kinase 1 (a protein tyrosine kinase) (JAK1)	1.3217	1.3529	1.34±0.02	1.08324	1.0947	1.09±0.01	1.00608	1.21517	1.11±0.1
BM679524	CDC10 cell division cycle 10 homolog (S. cerevisiae) (CDC10)	0.446244	0.2086	0.33±0.12	0.360074	0.211442	0.29±0.07	0.226784	0.279519	0.25±0.03
BM680394		1.24098	0.853827	1.05±0.19	1.35516	1.3346	1.34±0.01	1.30731	1.10352	1.21±0.1
BM686086		1.30859	1.38326	1.35±0.04	1.15166	1.22915	1.19±0.04	1.33285	1.51454	1.42±0.09
BM687578	guanine nucleotide binding protein (G protein), beta polypeptide 1 (GNB1)	1.26504	1.44268	1.35±0.09	1.13784	1.30866	1.22±0.09	1.51274	1.40751	1.46±0.05
BM693866		0.607408	0.243382	0.43±0.18	0.435152	0.342069	0.39±0.05	0.288652	0.298479	0.29±0
BM695433	DNA methyltransferase 1 associated protein 1 (DMAP1)	1.33997	1.32894	1.33±0.01	1.06758	1.18193	1.12±0.06	1.52554	1.49097	1.51±0.02
BM697063	low density lipoprotein-related protein 1 (alpha-2-macroglobulin receptor) (LRP1)	0.718838	1.60479	1.16±0.44	0.988398	1.24927	1.12±0.13	1.77658	2.58769	2.18±0.41
BM697476	ribosomal protein L13 (RPL13)	1.51482	1.47911	1.5±0.02	1.05659	1.08657	1.07±0.01	1.03761	0.996373	1.02±0.02
BM699998	chromosome 20 open reading frame 139 (C20orf139)	0.918993	1.83302	1.38±0.46	1.59515	1.49501	1.55±0.05	1.53258	1.55517	1.54±0.01
BM700772		0.692506	1.18871	1.19±0.09	1.17027	1	1.41±0.28	2.09762	1.53204	1.91±0.06
BM700772		1.10013	1.28265	0.94±0.25	1.12812	1.68826	1.17	1.85487	1.96756	1.81±0.28
BM701692	hypothetical protein LOC349236 (LOC349236)	0.956412	1.92942	1.44±0.49	1.33631	1.91136	1.62±0.29	1.39395	1.23755	1.32±0.08
BM704780		1.21258	1.27218	1.24±0.03	1.72291	1.58792	1.66±0.07	1.94099	2.01667	1.98±0.04
BM707025	microtubule-associated protein 1 light chain 3 beta (MAP1LC3B)	1.21182	1.49604	1.35±0.14	1.5623	1.50788	1.54±0.03	1.3211	1.21283	1.27±0.05
BM708626	dynein, cytoplasmic, light polypeptide 1 (DNCL1)	1.57075	1.3358	1.45±0.12	1.14924	0.982146	1.07±0.08	1.26271	1.38816	1.33±0.06
BM716602	sulfatase 2 (SULF2)	0.892223	1.22384	1.06±0.17	1.28193	1.47264	1.38±0.1	1.55513	1.41586	1.49±0.07
BM722402	tubulin, alpha 3 (TUBA3)	1.17458	1.74284	1.46±0.28	1.52882	1.91087	1.72±0.19	2.11303	1.57242	1.84±0.27
BM722456	stathmin-like 2 (STMN2)	0.364902	0.252259	0.31±0.06	0.330643	0.281513	0.31±0.02	0.230345	0.193118	0.21±0.02
BM723542	cathepsin F (CTSF)	1.33431	1.55746	1.45±0.11	1.17857	0.934869	1.06±0.12	1.26892	1.57344	1.42±0.15
BM724489	paraneoplastic antigen MA1 (PNMA1)	0.881351	1.37358	1.13±0.25	1.62421	1.51161	1.57±0.06	1.34768	1.21544	1.28±0.07
BM727871		1.05548	1.20242	1.13±0.07	1.405	1.30816	1.36±0.05	0.987892	0.894427	0.94±0.05
BM762270	WD repeat domain 1 (WDR1)	1.25279	1.19809	1.23±0.03	1.45964	1.40033	1.43±0.03	1.57142	1.21851	1.39±0.18
BM782284	ubiquitin B (UBB)	1.3475	1.14913	1.25±0.1	1.42516	1.00169	1.21±0.21	1.65266	1.33208	1.49±0.16
BM785008	KIAA0676 protein (KIAA0676)	1.13139	1.42216	1.28±0.15	1.18681	0.882072	1.03±0.15	1.30423	1.7129	1.51±0.2
BM788128		1.56668	1.37072	1.47±0.1	1.34981	1.25634	1.3±0.05	1.31015	1.10317	1.21±0.1
BM788543	PDZ domain containing, X chromosome (FLJ21687)	1.04214	1.27768	1.16±0.12	1.42491	1.28569	1.36±0.07	1.51615	1.81191	1.66±0.15
BM788983	islet cell autoantigen 1, 69kDa (ICA1)	1.32607	1.46338	1.39±0.07	1	0.918724	0.92±	1.24831	1.1219	1.19±0.06
BM789378	hypothetical protein FLJ10420 (FLJ10420)	1.37202	1.40112	1.39±0.01	1	1.05979	1.06	1.21613	1.2883	1.25±0.04
BM794180	interferon-related developmental regulator 1 (IFRD1)	0.412071	0.26146	0.34±0.09	0.326113	0.278378	0.29±0.03	0.261295	0.26174	0.27±0.01
BM794180	interferon-related developmental regulator 1 (IFRD1)	0.428235	0.246627	0.34±0.08	0.326763	0.260347	0.3±0.02	0.258078	0.279495	0.26±0
BM796939	heterogeneous nuclear ribonucleoprotein A2/B1 (HNRPA2B1)	1.15116	1.32581	1.24±0.09	1.42753	1.31326	1.37±0.06	1.58971	1.22493	1.41±0.18
BM799762	poly(A) polymerase alpha (PAPOLA)	0.874946	0.820028	0.85±0.03	1.44299	1.48052	1.46±0.02	1.13172	0.970489	1.05±0.08
BM800722	RAB7, member RAS oncogene family (RAB7)	1.1849	1.89627	1.54±0.36	1.46812	1.48086	1.47±0.01	1.08671	1.07187	1.08±0.01
BM803019	serine/threonine kinase 24 (STE20 homolog, yeast) (STK24)	1.09799	1.21335	1.16±0.06	1.31434	1.33317	1.32±0.01	1.41799	1.00648	1.21±0.21
BM804585	ribosomal protein L37 (RPL37)	1.77361	1.28054	1.53±0.25	1.6037	1.5803	1.59±0.01	1.33548	1.03245	1.18±0.15
BM804942	likely ortholog of rat vacuole membrane protein 1 (VMP1)	0.691889	0.100515	0.4±0.3	0.259252	0.182039	0.22±0.04	0.366979	0.288041	0.33±0.04
BM805392	integrin cytoplasmic domain-associated protein 1 (ICAP-1A)	1.19074	1.46324	1.33±0.14	1.29604	1.46892	1.38±0.09	1.10433	1.29731	1.2±0.1
BM805846	ADP-ribosyltransferase (NAD+; poly (ADP-ribose) polymerase) (ADPRT)	1.35812	1.73579	1.55±0.19	1.12575	1.70458	1.42±0.29	1.04524	1.11638	1.08±0.04
BM809949	Homo sapiens transcribed sequence with moderate similarity to protein ref-NP_065613.1 (M.musculus) RIKEN cDNA 1700020N19; clone MNCb-2755; hypothetical protein MNCb-2755 [Mus musculus]	1.36256	1.52471	1.44±0.08	1.2383	1.42135	1.33±0.09	1.24956	1.16446	1.21±0.04
BM810014	Homo sapiens transcribed sequence with strong similarity to protein sp-Q9UBU8 (H.sapiens) MG15_HUMAN Transcription factor-like protein MRG15 (MORF-related gene 15 protein) (MSL3-1 protein) (Protein HSPC008/HSPC061)	1.33655	1.23971	1.29±0.05	1.5747	1.87411	1.72±0.15	1.67159	1.80533	1.74±0.07
BM810148	AHNAK nucleoprotein (desmoyokin) (AHNAK)	1.10169	1.21588	1.16±0.06	0.996625	0.982173	0.99±0.01	1.2937	1.315	1.3±0.01
BM811067	GCN5 general control of amino-acid synthesis 5-like 1 (yeast) (GCN5L1)	0.831987	1.4311	1.13±0.3	1.41575	1.26686	1.34±0.07	1.39376	1.33379	1.36±0.03
BM817872	hypothetical protein MGC27165 (MGC27165)	0.788346	1.09583	0.94±0.15	1.02091	1.02479	1.02±0	1.46889	1.47307	1.47±0
BM824033	heterogeneous nuclear ribonucleoprotein A2/B1 (HNRPA2B1)	1.14169	1.27715	1.21±0.07	1.65675	1.71097	1.68±0.03	1.4711	1.17833	1.32±0.15
BM834503	thioredoxin (TXN)	1.34685	1.42067	1.38±0.04	1.39691	1.34861	1.37±0.02	1.29738	1.1774	1.24±0.06
BM835954		1.39313	1.44812	1.42±0.03	1.50096	1.34532	1.42±0.08	1.43576	1.5078	1.47±0.04
BM840842	nascent-polypeptide-associated complex alpha polypeptide (NACA)	1.21763	1.17819	1.2±0.02	1.74654	1.45767	1.6±0.14	1.26992	1.20103	1.24±0.03
BM841483	amyloid beta (A4) precursor protein (protease nexin-II, Alzheimer disease) (APP)	1.33257	1.12985	1.23±0.1	1.33219	1.29838	1.32±0.02	1.45621	1.05816	1.26±0.2
BM850060	RNA, U70 small nucleolar,ribosomal protein L10,similar to 60S ribosomal protein L10 (QM protein homolog) (RNU70,RPL10)	1.68237	1.61153	1.65±0.04	1.77489	1.39498	1.58±0.19	1.59569	1.35159	1.47±0.12
BM852902		0.493395	1.64843	1.07±0.58	1.06236	1.28165	1.17±0.11	1.42744	1.45773	1.44±0.02
BM854679	S100 calcium binding protein P (S100P)	1.05093	1.62519	1.34±0.29	1.40764	1.44512	1.43±0.02	1.4922	1.48068	1.49±0.01
BM873606		1.37403	1.65144	1.51±0.14	1.31336	1.50345	1.41±0.1	1.57007	1.28353	1.43±0.14
BM887928	GCN5 general control of amino-acid synthesis 5-like 1 (yeast) (GCN5L1)	0.884141	1.14222	1.01±0.13	1.40848	1.37932	1.39±0.01	1.94229	2.23257	2.09±0.15
BM888157	thymosin, beta 4, X-linked (TMSB4X)	1	1.01808	1.02	1	1.58306	1.58	2.06578	1.78573	1.93±0.14
BM905720	Homo sapiens transcribed sequence with weak similarity to protein pir-S48963 (S. cerevisiae) S48963 hypothetical protein YHR121w - yeast (Saccharomyces cerevisiae)	0.728738	1.31584	1.02±0.29	1.49443	1.37679	1.44±0.06	1.15434	1.24621	1.2±0.05
BM905906	hypothetical protein LOC92912 (LOC92912)	1.08222	1.26249	1.17±0.09	1.72853	1.58269	1.66±0.07	1.504	1.22486	1.36±0.14
BM905931	aldehyde dehydrogenase 1 family, member A1 (ALDH1A1)	0.943326	0.926177	0.93±0.01	1.51241	1.60116	1.56±0.04	1.44744	1.23304	1.34±0.11
BM907181	NADH dehydrogenase (ubiquinone) 1 alpha subcomplex, 9, 39kDa (NDUFA9)	1.35237	1.43819	1.4±0.04	1.12725	1.26122	1.19±0.07	1.4421	1.46711	1.45±0.01
BM907211	clathrin, heavy polypeptide (Hc) (CLTC)	1.16628	1.18037	1.17±0.01	1.42132	1.64852	1.53±0.11	1.22179	1.30156	1.26±0.04
BM907545	vimentin (VIM)	1.35333	1.56963	1.43±0.09	2.10683	1.9091	1.8±0.08	3.14108	2.49403	3.11±0.06
BM907545	vimentin (VIM)	1.34161	1.51368	1.46±0.11	1.87947	1.72433	2.01±0.1	3.17938	3.04988	2.82±0.32
BM912016	p21(CDKN1A)-activated kinase 4 (PAK4)	1.31737	1.26637	1.29±0.03	1.33048	0.862702	1.1±0.23	1.57269	1.51506	1.54±0.03
BM912969	ribosomal protein, large P2 (RPLP2)	1.77397	1.49045	1.63±0.14	1.82835	1.33455	1.58±0.25	1.45159	1.36955	1.41±0.04
BM914431	selenoprotein P, plasma, 1 (SEPP1)	1.40983	1.70824	1.56±0.15	1.33662	1.37635	1.36±0.02	1.16075	1.15718	1.16±0
BM915920	DKFZP727C091 protein (DKFZP727C091)	1.39151	1.32934	1.36±0.03	1.46687	1.26122	1.36±0.1	1.43821	1.27069	1.35±0.08
BM918121	protein kinase C and casein kinase substrate in neurons 2 (PACSIN2)	0.957645	1.39835	1.18±0.22	1.71709	1.32242	1.52±0.2	1.42933	1.17041	1.3±0.13
BM919855	myosin, light polypeptide 4, alkali; atrial, embryonic (MYL4)	1.24462	1.59049	1.42±0.17	1.14051	1.13436	1.14±0	1.57315	1.49052	1.53±0.04
BM920020	immunoglobulin lambda locus (IGL@)	1.29658	1.73149	1.51±0.22	1.1047	1.06953	1.09±0.02	1.1817	1.00251	1.09±0.09
BM920292	HESB like domain containing 2 (HBLD2)	1.13109	1.49676	1.31±0.18	1.38737	1.39999	1.39±0.01	1.50469	1.44621	1.48±0.03
BM921446	retinoic acid induced 3 (RAI3)	1.21098	1.46841	1.34±0.13	1.44357	1.44513	1.44±0	1.51601	1.22415	1.37±0.15
BM922198	tubulin, beta, 2 (TUBB2)	1.34005	1.77956	1.56±0.22	1.48644	1.46129	1.47±0.01	1.54843	1.76755	1.66±0.11
BM924760	paraneoplastic antigen MA1 (PNMA1)	1.1355	1.38034	1.26±0.12	1.67062	1.70697	1.69±0.02	1.41027	0.882136	1.15±0.26
BM925619	adenosine monophosphate deaminase 2 (isoform L) (AMPD2)	1.17395	1.30697	1.24±0.07	1.07023	1.09412	1.08±0.01	1.52109	1.96985	1.75±0.22
BM925737	glycoprotein M6A (GPM6A)	0.469669	0.225319	0.35±0.12	1	0.260411	0.26	0.270532	0.313044	0.29±0.02
BM926379	basic transcription factor 3 (BTF3)	1.14406	1.29213	1.22±0.07	1.47729	1.48686	1.48±0	1.35255	0.966776	1.16±0.19
BM928522	ribophorin II (RPN2)	1.47246	1.51198	1.49±0.02	1.25535	1.31841	1.29±0.03	1.59944	1	1.6±
BM930683	chromosome 9 open reading frame 89 (C9orf89)	1.27734	1.30466	1.29±0.01	1.35338	1.39792	1.38±0.02	1.21011	1.2783	1.24±0.03
BM931741	flightless I homolog (Drosophila) (FLII)	1.4896	1.6184	1.55±0.06	1.27402	1.50069	1.39±0.11	1.44466	1.3538	1.4±0.05
BM931798	kelch repeat and BTB (POZ) domain containing 3 (KBTBD3)	0.426074	0.190843	0.31±0.12	0.280655	0.201719	0.24±0.04	0.276136	0.295577	0.29±0.01
BM968597	SM-11044 binding protein (SMBP)	0.882516	1.58727	1.23±0.35	1	1.72136	1.72	1.76826	2.00526	1.89±0.12
BM968759	KIAA1023 protein (KIAA1023)	0.393411	0.175132	0.28±0.11	0.413657	0.171536	0.29±0.12	0.249131	0.238474	0.24±0.01
BM971807	keratin 7 (KRT7)	1.17648	1.00329	1.09±0.09	1.40012	1.28416	1.34±0.06	1.72811	1.58098	1.65±0.07
BM972028	solute carrier family 25 (mitochondrial carrier; adenine nucleotide translocator), member 5 (SLC25A5)	1.46601	1.72767	1.6±0.13	1.35838	1.38342	1.37±0.01	1.54075	1.27998	1.41±0.13
BM973404	guanylate kinase 1 (GUK1)	1.31399	1.78099	1.55±0.23	1.05944	1.39604	1.23±0.17	1.21695	1.28681	1.25±0.03
BM975246	annexin A5 (ANXA5)	0.390194	0.164916	0.28±0.11	0.394873	0.278925	0.34±0.06	0.262191	0.337466	0.3±0.04
BM975829	NAD(P)H dehydrogenase, quinone 1 (NQO1)	1.53988	2.32794	1.93±0.39	1.32975	1.50847	1.42±0.09	1.35221	1.11079	1.23±0.12
BM976149	CDC10 cell division cycle 10 homolog (S. cerevisiae) (CDC10)	0.361314	0.232059	0.3±0.06	0.356413	0.202039	0.28±0.08	0.239252	0.323193	0.28±0.04
BM976213	chromosome 6 open reading frame 85 (C6orf85)	1.26037	1.33802	1.3±0.04	1.32017	1.35352	1.34±0.02	1.24924	1.16031	1.2±0.04
BM976823	period homolog 1 (Drosophila) (PER1)	0.790878	1.84731	1.32±0.53	1.33852	1.25402	1.3±0.04	1.52841	1.43309	1.48±0.05
BM978991	atrophin-1 interacting protein 1 (AIP1)	1.04825	1.15196	1.1±0.05	1.14851	1.15522	1.15±0	1.42128	1.52231	1.47±0.05
BM980948	hepatoma-derived growth factor (high-mobility group protein 1-like) (HDGF)	1.01558	1.48904	1.25±0.24	1.80781	1.32216	1.56±0.24	1.20691	1.25534	1.23±0.02
BM982089		0.96755	1.29861	1.13±0.17	1.43589	1.33793	1.39±0.05	1.19317	0.84557	1.02±0.17
BM982981	activin A receptor, type I (ACVR1)	1.06158	1.03578	1.05±0.01	1.68947	1.78677	1.74±0.05	1.36836	1.20881	1.29±0.08
BM993684	ems1 sequence (mammary tumor and squamous cell carcinoma-associated (p80/85 src substrate) (EMS1)	1.5631	1.69386	1.63±0.07	1.21397	1.42511	1.32±0.11	1.33638	1.18166	1.26±0.08
BM994858	oxidase assembly 1-like (Oxa1l)	0.985437	1.53029	1.26±0.27	1.41907	1.13433	1.28±0.14	1.35411	1.3828	1.37±0.01
BM998773	RIKEN cDNA 2310047M15 gene (2310047M15Rik)	0.956023	1.2832	1.12±0.16	1.61608	1.58859	1.6±0.01	1.24743	1.2022	1.22±0.02
BM999162		1.28575	1.47728	1.38±0.1	1.40469	1.42534	1.42±0.01	1.60241	1.68144	1.64±0.04
BM999304	importin 8 (IPO8)	1.2152	1.29659	1.26±0.04	1.38812	1.57048	1.48±0.09	1.23976	1.10149	1.17±0.07
BM999610	v-jun sarcoma virus 17 oncogene homolog (avian) (JUN)	1.31508	1.83405	1.57±0.26	2.11781	2.14668	2.13±0.01	1.84655	1.47958	1.66±0.18
BM999886	RIKEN cDNA 2610510H01 gene (2610510H01Rik)	1.5638	1.32948	1.45±0.12	1.37932	1.29919	1.34±0.04	1.32909	1.13973	1.23±0.09
BQ002402		1.43718	1.77729	1.61±0.17	1.10686	1.39473	1.25±0.14	0.823445	0.787844	0.81±0.02
BQ002431	cyclin I (CCNI)	1.31133	1.37698	1.34±0.03	1.3834	1.15301	1.27±0.12	1.45126	1.2669	1.36±0.09
BQ002852	mesoderm development candidate 1 (MESDC1)	1.34068	1.51897	1.43±0.09	1.2155	1.14273	1.18±0.04	1.53533	1.22948	1.38±0.15
BQ006369	thyroid hormone receptor interactor 8 (TRIP8)	0.40879	0.290599	0.35±0.06	0.348141	0.230612	0.29±0.06	0.300611	0.401777	0.35±0.05
BQ006820	tetratricopeptide repeat domain 1 (TTC1)	0.451322	0.204539	0.33±0.12	0.321849	0.382385	0.35±0.03	0.251313	0.251006	0.25±0
BQ007696	zinc finger protein 36, C3H type, homolog (mouse) (ZFP36)	1.44407	2.17355	1.81±0.36	1.47776	1.55274	1.52±0.04	1.55045	1.25969	1.41±0.15
BQ007971	immunoglobulin kappa constant (IGKC)	0.345101	0.28648	0.32±0.03	0.393222	0.195758	0.29±0.1	0.29784	0.291885	0.29±0
BQ008618	disrupter of silencing 10 (SAS10)	0.443461	0.107022	0.28±0.17	0.277052	0.142846	0.21±0.07	0.232436	0.212152	0.22±0.01
BQ010187	cathepsin K (pycnodysostosis) (CTSK)	1.22668	1.34413	1.29±0.06	1.43801	1.58821	1.51±0.08	1.23674	1.02937	1.13±0.1
BQ010871	platelet-activating factor acetylhydrolase, isoform Ib, alpha subunit 45kDa (PAFAH1B1)	1.13182	1.43157	1.28±0.15	1.87312	1.96792	1.92±0.05	1.58296	1.29001	1.44±0.15
BQ014059	Sapiens mRNA; cDNA DKFZp564B182 (from clone DKFZp564B182)	0.776598	1.28014	1.03±0.25	1.34879	1.72029	1.53±0.19	1.35529	1.50226	1.43±0.07
BQ014492	keratin 19 (KRT19)	1.20317	1.20734	1.21±0	1.46699	1.63986	1.55±0.09	1.81472	1.85735	1.84±0.02
BQ014525	inhibitor of DNA binding 2, dominant negative helix-loop-helix protein (ID2)	1.99277	1.89702	1.94±0.05	1.17069	0.991822	1.08±0.09	1.50519	1.28252	1.39±0.11
BQ016117	brain glycogen phosphorylase (Pygb)	1.21909	1.73595	1.48±0.26	1.40296	1.48692	1.44±0.04	1.35191	1.23782	1.29±0.06
BQ016823	RIKEN cDNA 9230102N17 gene (9230102N17Rik)	1.435	1.5489	1.49±0.06	1.37702	1.3882	1.38±0.01	1.44817	1.25	1.35±0.1
BQ016937	DEAD (Asp-Glu-Ala-Asp) box polypeptide 5 (DDX5)	0.882016	1.03538	0.96±0.08	1.68382	1.8018	1.74±0.06	1.40146	1.17597	1.29±0.11
BQ016959	collagen, type IV, alpha 2 (COL4A2)	1.10996	1.24114	1.18±0.07	1.30366	1.29582	1.3±0	1.42145	1.23903	1.33±0.09
BQ017771		1.19209	1.61616	1.4±0.21	1.5169	1.53107	1.52±0.01	1.32192	1.19175	1.26±0.07
BQ018954	pyridoxal (pyridoxine, vitamin B6) phosphatase (PDXP)	0.906826	2.03611	1.47±0.56	1.06377	1	1.06	1.47862	1.41337	1.45±0.03
BQ019501	UDP-N-acetyl-alpha-D-galactosamine-polypeptide N-acetylgalactosaminyltransferase 1 (GalNAc-T1) (GALNT1)	0.89694	0.891605	0.89±0	1.23164	1.34389	1.29±0.06	1.49293	1.61705	1.55±0.06
BQ019905	LOC345464 (na)	0.535377	0.257745	0.4±0.14	0.677831	0.265586	0.47±0.21	0.328174	0.335948	0.33±0
BQ019936	tumor protein, translationally-controlled 1 (TPT1)	1.62235	1.41222	1.52±0.11	1.37207	1.35617	1.36±0.01	1.29181	1.21371	1.25±0.04
BQ020004	nitric oxide synthase interacting protein (NOSIP)	1.36462	1.3336	1.35±0.02	1.3076	1.16985	1.24±0.07	1.04914	0.992951	1.02±0.03
BQ020317	neural precursor cell expressed, developmentally down-regulated 5 (NEDD5)	0.802229	1.22778	1.02±0.21	1.55344	1.66062	1.61±0.05	1.17562	1.13512	1.16±0.02
BQ020520	poly(A) binding protein, cytoplasmic 1 (PABPC1)	1.35566	1.33053	1.34±0.01	1.11395	1.21673	1.17±0.05	1.2527	0.997518	1.13±0.13
BQ021273	similar to Protein CGI-27 (C21orf19-like protein) (na)	1.1576	1.50591	1.33±0.17	1.34933	1.40795	1.38±0.03	1.60626	1.29738	1.45±0.15
BQ023177	interleukin 6 signal transducer (gp130, oncostatin M receptor) (IL6ST)	0.952362	1.01742	0.98±0.03	1.34449	1.55311	1.45±0.1	0.993987	0.838452	0.92±0.08
BQ026971	matrix metalloproteinase 2 (gelatinase A, 72kDa gelatinase, 72kDa type IV collagenase) (MMP2)	0.497003	0.254697	0.38±0.12	0.355449	0.280929	0.32±0.04	0.32051	0.340521	0.33±0.01
BQ028065	ribophorin II (RPN2)	1.25564	2.06401	1.66±0.4	1.37158	1.67181	1.52±0.15	1.5142	1.47968	1.5±0.02
BQ028584	ribosomal protein S16 (RPS16)	1.66839	1.31279	1.49±0.18	1.12502	1.34351	1.23±0.11	1.6402	1.38531	1.51±0.13
BQ045226	ubiquinol-cytochrome c reductase core protein II (UQCRC2)	1.29421	1.98009	1.64±0.34	1.72865	1.02976	1.38±0.35	1.51252	1.7226	1.62±0.11
BQ048895	SET translocation (myeloid leukemia-associated) (SET)	1.23542	1.34183	1.29±0.05	1.30649	1.61549	1.46±0.15	1.1346	1.24048	1.19±0.05
BQ049436	nuclear transcription factor Y, alpha (NFYA)	0.790637	1.12035	0.96±0.16	1.2177	1.54361	1.38±0.16	1.37298	1.32601	1.35±0.02
BQ049938	mitochondrial ribosomal protein S35 (MRPS35)	1.37368	1.90619	1.64±0.27	1.75977	1.46683	1.61±0.15	1.40525	1.24726	1.33±0.08
BQ050099	ras homolog gene family, member A (ARHA)	1.00536	2.09475	1.55±0.54	1.22421	1.38821	1.31±0.08	2.09087	2.03144	2.06±0.03
BQ051499	striatin, calmodulin binding protein 4 (STRN4)	0.878044	1.47535	1.18±0.3	1.26458	1.4125	1.34±0.07	1.35242	1.29666	1.32±0.03
BQ051520	hypothetical protein FLJ20657 (NPL4)	0.69028	1.05926	0.87±0.18	1.37103	1.38006	1.38±0	1.03948	1.08737	1.06±0.02
BQ051520	hypothetical protein FLJ20657 (NPL4)	0.350653	0.176172	0.26±0.09	0.40611	0.150528	0.28±0.13	0.199678	0.249646	0.22±0.02
BQ052293	proteasome (prosome, macropain) subunit, alpha type, 5 (PSMA5)	1.25184	1.53659	1.39±0.14	1.3474	1.37889	1.36±0.02	1.34704	1.22986	1.29±0.06
BQ055308	ribosomal protein L4 (RPL4)	1.38888	1.48439	1.44±0.05	1.21864	1.3083	1.26±0.04	1.35098	1.51646	1.43±0.08
BQ058963	mitochondrial ribosomal protein S12 (MRPS12)	1.34992	1.39213	1.37±0.02	1	1.2089	1.21	1.15307	1.18637	1.17±0.02
BQ059631	hypothetical protein FLJ22021 (FLJ22021)	1.08686	1.15833	1.12±0.04	0.873217	1.12576	1±0.13	1.52415	1.48997	1.51±0.02
BQ061000	Sapiens, clone IMAGE-4122532, mRNA	0.972447	1.40773	1.19±0.22	1.50618	1.50758	1.51±0	1.2084	1.07089	1.14±0.07
BQ062070	ribosomal protein L23 (RPL23)	1.07469	1.3861	1.23±0.16	1.45944	1.88078	1.67±0.21	1.42486	1.05346	1.24±0.19
BQ063887	neurochondrin (NCDN)	0.70667	1.35056	1.03±0.32	1.04178	0.981552	1.01±0.03	1.50611	1.47514	1.49±0.02
BQ064494	peroxiredoxin 1 (PRDX1)	1.09118	1.14854	1.12±0.03	1.25752	1.33871	1.3±0.04	1.34766	1.41496	1.38±0.03
BQ066094	splicing factor, arginine/serine-rich 14 (SFRS14)	1.32043	1.32373	1.32±0	1.30686	1.37537	1.34±0.03	1.67518	1.51309	1.59±0.08
BQ066220	aldo-keto reductase family 1, member A1 (aldehyde reductase) (AKR1A1)	1.29916	1.53041	1.41±0.12	1.44668	1.1393	1.29±0.15	1.20744	1.31085	1.26±0.05
BQ066569	signal recognition particle 14kDa (homologous Alu RNA binding protein) (SRP14)	1.093	1.17272	1.13±0.04	1.26711	1.36241	1.31±0.05	1.32789	1.40627	1.37±0.04
BQ066818	ribosomal protein, large, P1 (RPLP1)	1.61528	1.30536	1.46±0.15	1.1743	1.00374	1.09±0.09	1.11834	1.1317	1.13±0.01
BQ066997	zinc finger protein 36, C3H type, homolog (mouse) (ZFP36)	1.36904	1.29089	1.33±0.04	1.2582	1.15198	1.21±0.05	1.33114	1.34471	1.34±0.01
BQ067255	S100 calcium binding protein A6 (calcyclin) (S100A6)	1.45878	1.18412	1.32±0.14	1.40318	1.28975	1.35±0.06	1.58659	1.6057	1.6±0.01
BQ067255	S100 calcium binding protein A6 (calcyclin) (S100A6)	1.36936	1.08254	1.23±0.14	1	1.24423	1.24	1.50899	1.3634	1.44±0.07
BQ067508	glyceraldehyde-3-phosphate dehydrogenase (GAPD)	1.36005	1.24888	1.3±0.06	1.12822	1.0288	1.08±0.05	1.41759	2.21373	1.82±0.4
BQ067539	apolipoprotein E (APOE)	0.848561	1.81485	1.33±0.48	1.19598	1.34596	1.27±0.07	1.99997	1.9756	1.99±0.01
BQ067859	dihydropyrimidinase-like 3 (DPYSL3)	1.29492	1.3542	1.32±0.03	1.34274	1.1021	1.22±0.12	1.0382	1.0847	1.06±0.02
BQ068690	ubiquitin-activating enzyme E1 (A1S9T and BN75 temperature sensitivity complementing) (UBE1)	1.35315	1.40697	1.38±0.03	1.498	1.2409	1.37±0.13	1.45735	1.66448	1.56±0.1
BQ069730	tubulin, beta polypeptide (TUBB)	1.10178	1.4345	1.27±0.17	1.03444	1.7738	1.4±0.37	1.9438	1.91018	1.93±0.02
BQ069807	KIAA0842 protein (KIAA0842)	0.86206	1.07447	0.97±0.11	1.02167	1.01458	1.02±0	1.54139	1.53324	1.54±0
BQ070782	RAN, member RAS oncogene family (RAN)	0.988761	1.52363	1.26±0.27	1.38914	1.79395	1.59±0.2	1.32003	1.03454	1.18±0.14
BQ070862	damage-specific DNA binding protein 1, 127kDa (DDB1)	1.23088	1.29543	1.26±0.03	1.32832	1.30398	1.32±0.01	1.26654	1.17808	1.22±0.04
BQ071658	mitochondrial ribosomal protein S6 (MRPS6)	1.44908	1.48146	1.47±0.02	1.22428	1.21937	1.22±0	1.18931	0.935793	1.06±0.13
BQ072069	ribosomal protein L9 (RPL9)	1.47592	1.32967	1.4±0.07	1.21014	1.32066	1.27±0.06	1.39254	1.10485	1.25±0.14
BQ072807	similar to ribosomal protein L13a; 60S ribosomal protein L13a; 23 kD highly basic protein (na)	1.17763	1.43036	1.3±0.13	1.28389	1.30384	1.29±0.01	1.37498	1.30192	1.34±0.04
BQ072954	ribonuclease/angiogenin inhibitor (RNH)	0.886137	1.44571	1.17±0.28	1.13288	1	1.13	1.59689	1.38271	1.49±0.11
BQ073106	hemoglobin, alpha 2 (HBA2)	0.319019	0.186866	0.25±0.07	0.332781	0.215777	0.27±0.06	0.313356	0.378452	0.35±0.03
BQ073121	docking protein 2, 56kDa (DOK2)	1.59233	1.58773	1.59±0	1.00549	1.07865	1.04±0.04	1.27729	1.19705	1.24±0.04
BQ073363	splicing factor 3b, subunit 4, 49kDa (SF3B4)	0.887632	1.26504	1.08±0.19	1.25867	1.44231	1.35±0.09	1.30244	1.34031	1.32±0.02
BQ073637	high-mobility group nucleosomal binding domain 2 (HMGN2)	0.391295	0.127417	0.26±0.13	0.351139	0.226436	0.29±0.06	0.306955	0.333311	0.32±0.01
BQ073808	proteasome (prosome, macropain) 26S subunit, ATPase, 4 (PSMC4)	1.14919	1.76953	1.46±0.31	1.49802	1.34564	1.42±0.08	1.34923	1.40865	1.38±0.03
BQ081852	hypothetical protein DKFZp761I2123 (DKFZp761I2123)	0.718775	1.18228	0.95±0.23	1.0493	0.990151	1.02±0.03	1.30793	1.32494	1.32±0.01
BQ083342		1.34755	1.90166	1.62±0.28	1.23398	1.40011	1.32±0.08	1.38451	1.22837	1.31±0.08
BQ083501	ribosomal protein L12 (RPL12)	1.47624	1.50001	1.49±0.01	1.30158	1.33848	1.32±0.02	1.47966	1.08091	1.28±0.2
BQ130440	H3 histone, family 3A,similar to H3 histone, family 3B (H3F3A)	1.1657	1.02634	1.1±0.07	1.45662	1.37768	1.42±0.04	1.56766	1.44801	1.51±0.06
BQ130731	ferritin, light polypeptide (FTL)	3.60852	1.88504	2.75±0.86	2.0585	1.29942	1.68±0.38	1.08927	1.62472	1.36±0.27
BQ130945	ribosomal protein L27a (RPL27A)	1.3179	2.18736	1.6±0.38	1.50388	1.16843	1.45±0.05	1.48952	1.11384	1.39±0.16
BQ130945	suppression of tumorigenicity 5 (ST5)	1.21256	1.97988	1.75±0.43	1.3933	1.50177	1.34±0.17	1.54483	1.22929	1.3±0.19
F12220	synaptotagmin VI (SYT6)	1.40179	1.28734	1.34±0.06	1.09366	1.2544	1.17±0.08	1.38705	1.44854	1.42±0.03
H00767	Sapiens cDNA- FLJ23006 fis, clone LNG00414.	0.524541	0.273615	0.4±0.13	0.375253	0.316358	0.35±0.03	0.344282	0.34661	0.35±0
H00817	lysophospholipase I (LYPLA1)	1.03333	0.908995	0.97±0.06	1.33997	1.30256	1.32±0.02	0.943695	1.00337	0.97±0.03
H00846	chromosome 11 hypothetical protein ORF4 (C11ORF4)	1.50888	2.39606	1.95±0.44	1.21445	1.33553	1.27±0.06	1.96112	1.98065	1.97±0.01
H01260	Homo sapiens transcribed sequences	0.585636	0.377382	0.48±0.1	0.598506	0.332329	0.47±0.13	0.332693	0.349316	0.34±0.01
H01674	FLJ35093 protein (FLJ35093)	0.466561	0.18445	0.33±0.14	0.34279	0.280844	0.31±0.03	0.320823	0.28485	0.3±0.02
H02110		0.54334	0.162328	0.35±0.19	0.473458	0.243987	0.36±0.11	0.263894	0.276545	0.27±0.01
H02196	Sapiens mRNA full length insert cDNA clone EUROIMAGE 2068962	0.558592	0.256405	0.41±0.15	0.323732	0.313044	0.32±0.01	0.348891	0.463478	0.41±0.06
H03112	spermidine/spermine N1-acetyltransferase (SAT)	0.549934	1.61518	1.08±0.53	1.36925	1.54987	1.46±0.09	1.45151	1.39625	1.42±0.03
H03162	leucine rich repeat (in FLII) interacting protein 2 (LRRFIP2)	0.517156	0.229209	0.37±0.14	0.326819	0.415069	0.37±0.04	0.244105	0.246346	0.25±0
H03305	bromodomain containing 1 (BRD1)	1.03826	1.65608	1.35±0.31	1.33968	1.11855	1.23±0.11	1.32839	1.62183	1.48±0.15
H03673	keratin 7 (KRT7)	0.987793	1.44972	1.22±0.23	1.36008	1.15187	1.26±0.1	2.1354	1.77054	1.95±0.18
H04112	asparagine-linked glycosylation 5 homolog (yeast, dolichyl-phosphate beta-glucosyltransferase) (ALG5)	1.37238	1.21251	1.29±0.08	1.37518	1.342	1.36±0.02	1.08723	1.05937	1.07±0.01
H04131	soc-2 suppressor of clear homolog (C. elegans) (SHOC2)	0.918481	1.42593	1.17±0.25	1.90283	1.45442	1.68±0.22	1.48968	1.26181	1.38±0.11
H04438	calcium/calmodulin-dependent protein kinase kinase 2, beta (CAMKK2)	1.23119	1.42037	1.33±0.09	1.19713	1.10533	1.15±0.05	1.36343	1.36139	1.36±0
H04619	amyotrophic lateral sclerosis 2 (juvenile) chromosome region, candidate 4 (ALS2CR4)	1.08587	1.0441	1.06±0.02	1.30793	1.3101	1.31±0	1.081	1.00387	1.04±0.04
H04620	inner membrane protein, mitochondrial (mitofilin) (IMMT)	1.14681	1.14192	1.14±0	1.2993	1.29434	1.3±0	1.09202	1.05501	1.07±0.02
H04858	similar to C21ORF34 (na)	0.428558	0.20053	0.31±0.11	0.308558	0.229052	0.27±0.04	0.190015	0.198704	0.19±0
H05378	Down syndrome critical region gene 3 (DSCR3)	1.43916	1.51721	1.48±0.04	0.941033	1.05259	1±0.06	1.05064	1.14081	1.1±0.05
H05860		1.29671	1.42497	1.36±0.06	0.84445	1.08629	0.97±0.12	1.14751	1.08059	1.11±0.03
H06250	Nogo-66 receptor homolog 2 (NGRH2)	1.34734	1.3877	1.37±0.02	0.87447	1.22466	1.05±0.18	0.992896	1.27828	1.14±0.14
H06386	Homo sapiens transcribed sequences	0.61624	0.329193	0.47±0.14	0.64562	0.465668	0.56±0.09	0.23236	0.227261	0.23±0
H06392	stomatin (EPB72)-like 1 (STOML1)	1.4323	1.82383	1.63±0.2	1	1.09294	1.05±0.05	1.26582	1.58166	1.42±0.16
H06595	chimerin (chimaerin) 1 (CHN1)	1.42117	1.60338	1.51±0.09	1.10332	1.04833	1.08±0.03	1.0292	1.15038	1.09±0.06
H06908	KIAA0528 gene product (KIAA0528)	1.10067	1.02931	1.06±0.04	1.39028	1.30171	1.35±0.04	1.092	1.31981	1.21±0.11
H06909	protein phosphatase 1, regulatory (inhibitor) subunit 12B (PPP1R12B)	1.30833	1.3757	1.34±0.03	1.17508	1.15218	1.16±0.01	1.05057	1.11617	1.08±0.03
H08134	hypothetical protein MGC21688 (MGC21688)	0.975086	1.05771	1.02±0.04	1.23858	1.51098	1.37±0.14	1.46043	1.37782	1.42±0.04
H08267	Homo sapiens transcribed sequence with moderate similarity to protein ref-NP_062553.1 (H.sapiens) hypothetical protein FLJ11267 [Homo sapiens]	0.945578	0.992302	0.97±0.02	1.00967	1.1944	1.1±0.09	1.44674	1.42146	1.43±0.01
H08312	zinc finger, BED domain containing 4 (ZBED4)	0.982554	1.46861	1.23±0.24	1.41577	1.32252	1.37±0.05	1.24622	1.32005	1.28±0.04
H08333	HBxAg transactivated protein 2 (XTP2)	1.11706	1.36297	1.24±0.12	1.481	1.6015	1.54±0.06	1.41584	1.24992	1.33±0.08
H08348	small nuclear ribonucleoprotein polypeptide B'' (SNRPB2)	1.2092	1.06385	1.14±0.07	1.46442	1.4425	1.45±0.01	1.37443	1.37688	1.38±0
H08429	tuberous sclerosis 1 (TSC1)	1.34342	1.51579	1.43±0.09	1.02006	1.15678	1.09±0.07	1.25006	1.44616	1.35±0.1
H08480	MDS024 protein (MDS024)	1.07589	1.43201	1.25±0.18	1.66985	1.72398	1.7±0.03	1.32325	1.11114	1.22±0.11
H08589	adenylyl cyclase-associated protein 2 (CAP2)	1.33169	1.03968	1.19±0.15	1.04383	1.03235	1.04±0.01	1.59577	1.66203	1.63±0.03
H08650	egl nine homolog 1 (C. elegans) (EGLN1)	1.41169	1.16261	1.29±0.12	1.39597	1.3737	1.38±0.01	0.867172	0.963429	0.92±0.05
H08967		0.479147	0.199115	0.34±0.14	0.288209	0.230086	0.26±0.03	0.285832	0.270374	0.28±0.01
H08969	pre-mRNA cleavage factor I, 59 kDa subunit (FLJ12529)	1.26018	1.35445	1.31±0.05	1.37205	1.35934	1.37±0.01	1.09765	0.905513	1±0.1
H09049	enolase 2, (gamma, neuronal) (ENO2)	1.37002	1.29498	1.33±0.04	1.15844	1.1708	1.16±0.01	1.3909	1.34828	1.37±0.02
H09181	copine V (CPNE5)	1	1.40255	1.4±	1.06222	1.19606	1.13±0.07	1.54742	1.61884	1.58±0.04
H09372	protein phosphatase 2 (formerly 2A), catalytic subunit, alpha isoform (PPP2CA)	1.25306	1.36121	1.31±0.05	1.49087	1.64412	1.57±0.08	1.26719	1.07677	1.17±0.1
H09437	Homo sapiens transcribed sequences	0.45056	0.169464	0.31±0.14	0.258235	0.164188	0.21±0.05	0.225809	0.27141	0.25±0.02
H09442	gamma-glutamyl hydrolase (conjugase, folylpolygammaglutamyl hydrolase) (GGH)	1.29899	1.13535	1.22±0.08	1.36679	1.33881	1.35±0.01	1.05615	1.06297	1.06±0
H09452	K+ channel tetramerization protein (GMRP-1)	1.18475	1.27725	1.23±0.05	1.50857	1.46961	1.49±0.02	1.46161	1.59802	1.53±0.07
H09454	syntrophin, alpha 1 (dystrophin-associated protein A1, 59kDa, acidic component) (SNTA1)	1.05694	1.18122	1.12±0.06	0.93982	0.900838	0.92±0.02	1.30855	1.34589	1.33±0.02
H09565	tyrosine 3-monooxygenase/tryptophan 5-monooxygenase activation protein, gamma polypeptide (YWHAG)	0.905546	1.71066	1.31±0.4	1.62593	1.82527	1.73±0.1	1.55559	1.61389	1.58±0.03
H09832		0.840427	1.17573	1.01±0.17	1.95506	1.37015	1.66±0.29	1.11313	1.22548	1.17±0.06
H09855	Sapiens clone 24407 mRNA sequence	1.3121	1.35031	1.33±0.02	0.906149	0.996478	0.95±0.05	0.419641	1.05023	0.73±0.32
H09945		0.509884	0.272911	0.39±0.12	0.478319	0.428929	0.45±0.02	0.266744	0.341587	0.3±0.04
H10022	serum deprivation response (phosphatidylserine binding protein) (SDPR)	1.29964	1.38443	1.34±0.04	1.02809	1.04669	1.04±0.01	1.17172	1.31885	1.25±0.07
H10126	KIAA0169 protein (KIAA0169)	1.36083	1.45071	1.41±0.04	0.937189	0.993488	0.97±0.03	1.197	1.28911	1.24±0.05
H10429	5-azacytidine induced gene 2 (AZ2)	1.3247	1.14356	1.23±0.09	1.59484	1.3795	1.49±0.11	1.14048	1	1.14±
H10452	Insulin-like growth factor 1 receptor mRNA, 3' sequence.	1.28364	1.13723	1.21±0.07	1.53352	1.31685	1.43±0.11	1.25078	1.29022	1.27±0.02
H10566		1.30246	1.3418	1.32±0.02	1.30461	1.27491	1.29±0.01	1.05692	1.19285	1.12±0.07
H10613	Williams Beuren syndrome chromosome region 14 (WBSCR14)	0.537129	0.329305	0.43±0.1	0.433146	0.252642	0.34±0.09	0.298165	0.322408	0.31±0.01
H10616	profilin 2 (PFN2)	1.35877	1.51433	1.44±0.08	1.38678	1.60064	1.49±0.11	1.09888	1.10565	1.1±0
H10651	Homo sapiens transcribed sequence with weak similarity to protein ref-NP_060312.1 (H.sapiens) hypothetical protein FLJ20489 [Homo sapiens]	1.01462	1.76316	1.39±0.37	1.50751	1.35266	1.43±0.08	1.28181	1.45823	1.37±0.09
H10697	hypothetical protein FLJ25005 (FLJ25005)	0.7768	1.2746	1.03±0.25	1.59444	1.53249	1.56±0.03	1.37819	1.15967	1.27±0.11
H11138	kinesin family member 3C (KIF3C)	1.51612	1.25992	1.39±0.13	1.367	1.56682	1.47±0.1	1.47275	1.54054	1.51±0.03
H11245	plexin D1 (PLXND1)	1.31381	1.37033	1.34±0.03	1.10928	0.992851	1.05±0.06	1.25594	1.20657	1.23±0.02
H11546	Sapiens cDNA FLJ37866 fis, clone BRSSN2016768.	0.695873	0.281315	0.49±0.21	0.670267	0.663919	0.67±0	0.277804	0.323619	0.3±0.02
H11702	fibroblast growth factor receptor 1 (fms-related tyrosine kinase 2, Pfeiffer syndrome) (FGFR1)	1.06493	1.57956	1.32±0.26	1.70783	1.48023	1.59±0.11	1.60766	1.4759	1.54±0.07
H11708	mitogen-activated protein kinase kinase 4 (MAP2K4)	1.40642	1.35775	1.38±0.02	1.4428	1.63909	1.54±0.1	1.41507	1.06592	1.24±0.17
H11807	CTP synthase (CTPS)	0.911795	0.796706	0.85±0.06	1.74818	1.43233	1.59±0.16	1.41462	1.33741	1.38±0.04
H11825		0.564968	1.61221	1.09±0.52	1.25023	1.24984	1.25±0	1.32294	1.43866	1.38±0.06
H12075	hypothetical protein FLJ37953 (FLJ37953)	0.383529	0.185749	0.28±0.1	0.345703	0.189321	0.27±0.08	0.263968	0.282717	0.27±0.01
H12682	ubiquitin-conjugating enzyme E2D 1 (UBC4/5 homolog, yeast) (UBE2D1)	0.310455	0.0935464	0.2±0.11	0.33964	0.128955	0.23±0.11	0.190274	0.221249	0.21±0.02
H12722	potassium channel, subfamily K, member 3 (KCNK3)	0.474108	0.306809	0.39±0.08	0.595956	0.426613	0.51±0.08	0.23987	0.199027	0.22±0.02
H12950	chromosome 20 open reading frame 17 (C20orf17)	1.16674	0.960977	1.06±0.1	0.914898	1.03428	0.97±0.06	1.41803	1.36518	1.39±0.03
H14112	LDL receptor adaptor protein (ARH)	0.994209	1.46197	1.23±0.23	1.29343	1.0353	1.16±0.13	1.51568	1.61802	1.57±0.05
H14332		0.319909	0.152834	0.24±0.08	0.30822	0.161213	0.23±0.07	0.241977	0.229112	0.24±0.01
H14473	tetracycline transporter-like protein (TETRAN)	1.22017	1.75675	1.49±0.27	1.44165	1.28978	1.37±0.08	1.35703	1.73656	1.55±0.19
H14843	iduronate 2-sulfatase (Hunter syndrome) (IDS)	1.23793	1.33039	1.28±0.05	0.944734	1.24964	1.1±0.15	1.54284	1.44097	1.49±0.05
H14999	Rac/Cdc42 guanine nucleotide exchange factor (GEF) 6 (ARHGEF6)	0.349218	0.0878941	0.22±0.13	0.410942	0.12345	0.27±0.14	0.278111	0.275182	0.28±0
H15181	sex comb on midleg homolog 1 (Drosophila) (SCMH1)	1.47219	0.891837	1.18±0.29	1.21228	1.21292	1.21±0	1.30164	1.41575	1.36±0.06
H15277		1.36707	1.08435	1.23±0.14	1.45217	1.15899	1.31±0.15	2.11577	2.41051	2.26±0.15
H15287	p21(CDKN1A)-activated kinase 6 (PAK6)	1.54753	1.38282	1.47±0.08	1.16291	1.26546	1.21±0.05	1.52984	1.60534	1.57±0.04
H15334	RAD21 homolog (S. pombe) (RAD21)	1.20809	1.06084	1.13±0.07	1.77668	1.57652	1.68±0.1	1.3302	1.17224	1.25±0.08
H15640	ROD1 regulator of differentiation 1 (S. pombe) (ROD1)	1.31307	1.06313	1.19±0.12	1.47861	1.72932	1.6±0.13	1.47576	1.20483	1.34±0.14
H15983	likely ortholog of mouse deleted in polyposis 1 (DP1)	1.19572	1.34996	1.27±0.08	2.03913	2.0949	2.07±0.03	1.35774	1.1477	1.25±0.11
H15994	KIAA0582 protein (KIAA0582)	1.49102	1.32775	1.41±0.08	1.20566	1.4173	1.31±0.11	1.25561	1.25464	1.26±0
H16162	hypothetical protein FLJ31821 (FLJ31821)	1.00977	1.09417	1.05±0.04	1.24078	1.16563	1.2±0.04	1.35838	1.39066	1.37±0.02
H16541		1.13285	1.47085	1.3±0.17	1.00534	1.16789	1.09±0.08	1.4098	1.32325	1.37±0.04
H16609		0.877207	1.32497	1.1±0.22	1.00718	0.955228	0.98±0.03	1.33028	1.42551	1.38±0.05
H16868	KIAA0644 gene product (KIAA0644)	0.874794	1.50568	1.19±0.32	1.32275	1.41022	1.37±0.04	1.36354	1.6601	1.51±0.15
H16941	amyloid beta (A4) precursor protein-binding, family A, member 2 binding protein (APBA2BP)	1.32378	1.16312	1.24±0.08	1.02245	1.01844	1.02±0	1.34208	1.47027	1.41±0.06
H17403	hypothetical protein FLJ22318 (FLJ22318)	1.2996	1.5403	1.42±0.12	1.12249	1.30889	1.22±0.09	1.30057	1.40279	1.35±0.05
H17695	peanut-like 1 (Drosophila) (PNUTL1)	1.06495	1.09856	1.08±0.02	1.15292	1.51543	1.33±0.18	1.59021	1.48768	1.54±0.05
H17697	component of oligomeric golgi complex 7 (COG7)	1.05586	1.00063	1.03±0.03	1.21084	1.28157	1.25±0.04	1.4492	1.32577	1.39±0.06
H18126	fructosamine-3-kinase (FN3K)	0.756259	2.24689	1.5±0.75	1.63233	1.48537	1.56±0.07	0.847804	1.56057	1.2±0.36
H18141	hypothetical protein MGC39325 (MGC39325)	0.776773	1.64813	1.21±0.44	1.09876	1.19996	1.15±0.05	1.46669	1.35136	1.41±0.06
H18737	Homo sapiens transcribed sequences	1.07985	1.53252	1.31±0.23	1.95705	1.37638	1.67±0.29	1.51035	1.32907	1.42±0.09
H18797	syntaxin 1B2 (STX1B2)	0.751876	1.10376	0.93±0.18	1.6722	1.21196	1.44±0.23	1.55349	1.67567	1.61±0.06
H19088	hypothetical protein FLJ12242 (FLJ12242)	0.928339	1.1586	1.04±0.12	1.1203	1.17238	1.15±0.03	1.5921	1.36192	1.48±0.12
H19108	SBBI26 protein (SBBI26)	1.17824	1.33536	1.26±0.08	1.33314	1.32061	1.33±0.01	1.19437	0.949178	1.07±0.12
H19387	malic enzyme 2, NAD(+)-dependent, mitochondrial (ME2)	1.19504	1.14719	1.17±0.02	1.29612	1.48801	1.39±0.1	1.16222	1.30115	1.23±0.07
H19866	Homo sapiens transcribed sequences	0.999422	1.22894	1.11±0.11	1.32713	1.46066	1.39±0.07	1.15868	1.25748	1.21±0.05
H19984	stromal membrane-associated protein 1 (SMAP1)	0.965393	0.980677	0.97±0.01	1.3887	1.33966	1.36±0.02	1.07819	1.19556	1.14±0.06
H20222	Homo sapiens transcribed sequences	0.95302	1.09877	1.03±0.07	1.06603	1.19113	1.13±0.06	1.39551	1.31379	1.35±0.04
H20258	Bcl-2-associated transcription factor (BTF)	0.762919	1.40837	1.09±0.32	1.35542	1.46212	1.41±0.05	1.06037	1.06267	1.06±0
H20386	chromosome 12 open reading frame 10 (C12orf10)	0.660798	1.37206	1.02±0.36	1.52502	1.32956	1.43±0.1	1.25385	1.58021	1.42±0.16
H20435	Homo sapiens transcribed sequences	1.08564	1.27566	1.18±0.1	1.11946	1.05462	1.09±0.03	1.38987	1.39031	1.39±0
H20677	Sapiens clone CDABP0081 mRNA sequence	0.982342	1.27824	1.13±0.15	0.868308	1.06057	0.96±0.1	1.59672	1.60943	1.6±0.01
H20905	paraoxonase 2 (PON2)	0.742949	1.08029	0.91±0.17	1.46471	1.74052	1.6±0.14	1.63401	1.3667	1.5±0.13
H20942	protein kinase, cAMP-dependent, regulatory, type I, beta (PRKAR1B)	1.28509	1.48827	1.39±0.1	1.49507	1.10582	1.3±0.19	2.38271	1.84878	2.12±0.27
H21153	cyclin G associated kinase (GAK)	0.641276	1.45563	1.05±0.41	1.10516	1.23162	1.17±0.06	1.33011	1.37221	1.35±0.02
H21167	scaffold attachment factor B (SAFB)	0.514629	1.33776	0.93±0.41	1.16078	1.28257	1.22±0.06	1.49231	1.55772	1.53±0.03
H21214	NADH dehydrogenase (ubiquinone) Fe-S protein 7, 20kDa (NADH-coenzyme Q reductase) (NDUFS7)	0.379877	0.13617	0.26±0.12	0.306889	0.216179	0.26±0.05	0.279049	0.400043	0.34±0.06
H22637		0.543928	0.11739	0.33±0.21	0.430081	0.124846	0.28±0.15	0.32025	0.340011	0.33±0.01
H22679	similar to ribosomal protein L23	1.21144	1.47494	1.34±0.13	0.992561	0.933364	0.96±0.03	1.51624	1.73947	1.63±0.11
H23019	transforming growth factor, beta receptor I (activin A receptor type II-like kinase, 53kDa) (TGFBR1)	1.09684	1.07714	1.09±0.01	2.60152	2.45948	2.53±0.07	2.51644	1.70388	2.11±0.41
H23052	actin-like 6 (ACTL6)	0.857469	0.970975	0.91±0.06	1.28657	0.99902	1.14±0.14	2.27117	1.78148	2.03±0.24
H23312	Homo sapiens transcribed sequences	1.24442	0.919489	1.08±0.16	1.44114	1.38108	1.41±0.03	1.2546	1.3678	1.31±0.06
H23370	RAB22A, member RAS oncogene family (RAB22A)	1.15021	1.22462	1.19±0.04	1.41119	1.70324	1.56±0.15	1.34325	1.36696	1.36±0.01
H23410	CGG triplet repeat binding protein 1 (CGGBP1)	0.938253	0.792247	0.87±0.07	1.38995	1.43622	1.41±0.02	0.936845	0.991221	0.96±0.03
H23926	Sapiens full length insert cDNA YN75A10	1.09683	1.18178	1.14±0.04	1.14242	1.0768	1.11±0.03	1.29625	1.45209	1.37±0.08
H24115	transglutaminase 2 (C polypeptide, protein-glutamine-gamma-glutamyltransferase) (TGM2)	1.33941	1.68216	1.51±0.17	2.48977	2.42907	2.46±0.03	3.4856	3.04834	3.27±0.22
H24125	Ras family member Ris (RIS)	1.3264	1.32953	1.33±0	1.20894	1.02405	1.12±0.09	1.2026	1.43822	1.32±0.12
H24175		1.25823	1.15577	1.21±0.05	0.859114	1.0152	0.94±0.08	1.30437	1.32576	1.32±0.01
H25194	Homo sapiens transcribed sequences	0.482132	0.223523	0.35±0.13	0.374558	0.299082	0.34±0.04	0.282199	0.318849	0.3±0.02
H25607	KIAA1543 protein (KIAA1543)	1.2224	1.49865	1.36±0.14	0.997963	1.01031	1±0.01	1.47296	1.52754	1.5±0.03
H25699	Opa-interacting protein 2 (OIP2)	0.488641	0.308192	0.4±0.09	0.379996	0.372513	0.38±0	0.252788	0.339362	0.3±0.04
H25971	filamin-binding LIM protein-1 (FBLP-1)	0.859845	1.62271	1.24±0.38	0.912873	1.44531	1.18±0.27	1.45972	1.37541	1.42±0.04
H26870		0.49247	0.217468	0.35±0.14	0.298227	0.221394	0.26±0.04	0.372496	0.310709	0.34±0.03
H27400	LOC286202 (na)	1.20079	1.03725	1.12±0.08	1.35854	1.37083	1.36±0.01	1.41617	1.2316	1.32±0.09
H27414	ring finger protein 20 (RNF20)	0.558193	0.219568	0.39±0.17	0.37273	0.340491	0.36±0.02	0.263123	0.264939	0.26±0
H27480	keratin 7 (KRT7)	1.24751	1.38601	1.32±0.07	1.1501	1.20145	1.18±0.03	1.71575	1.76843	1.74±0.03
H27586	ankyrin repeat and BTB (POZ) domain containing 1 (ABTB1)	0.684594	1.89792	1.29±0.61	1.39334	1.36411	1.38±0.01	1.66043	2.31654	1.99±0.33
H27617		0.260158	0.072233	0.17±0.09	0.295415	0.130233	0.21±0.08	0.125375	0.220333	0.17±0.05
H27618	Homo sapiens transcribed sequences	1.43925	1.34353	1.39±0.05	1.35455	1.09996	1.23±0.13	1.24464	0.98442	1.11±0.13
H27657	G protein-coupled receptor kinase-interactor 1 (GIT1)	1.30396	1.47445	1.39±0.09	1.14834	1.06893	1.11±0.04	1.08534	1.5861	1.34±0.25
H28089	lipase, hormone-sensitive (LIPE)	1.23632	1.71762	1.48±0.24	1.06471	1.08812	1.08±0.01	1.38254	1.65375	1.52±0.14
H28821	hypothetical protein AD158 (AD158)	0.898971	1.28708	1.09±0.19	1.69696	1.43253	1.56±0.13	1.47094	1.53225	1.5±0.03
H29086	myeloid/lymphoid or mixed-lineage leukemia 5 (trithorax homolog, Drosophila) (MLL5)	1.10687	1.08344	1.1±0.01	1.33939	1.36839	1.35±0.01	1.19034	1.3023	1.25±0.06
H29166	arginyl aminopeptidase (aminopeptidase B)-like 1 (RNPEPL1)	1.34433	1.38502	1.36±0.02	1.02131	1.02481	1.02±0	1.41489	1.47884	1.45±0.03
H29386	development and differentiation enhancing factor 2 (DDEF2)	1.11054	1.15407	1.13±0.02	1.31326	2.1376	1.73±0.41	1.37397	1.35155	1.36±0.01
H29419	glutamate receptor, ionotropic, N-methyl D-aspartate 2A (GRIN2A)	1.35816	1.3516	1.35±0	0.94436	0.882133	0.91±0.03	1.05159	1.07616	1.06±0.01
H29424		1.03322	0.941088	0.99±0.05	1.68658	1.5453	1.62±0.07	1.05437	0.999305	1.03±0.03
H29484		0.73678	0.703793	0.72±0.02	1.53723	1.35347	1.45±0.09	1.13518	0.813107	0.97±0.16
H29655	v-rel reticuloendotheliosis viral oncogene homolog B, nuclear factor of kappa light polypeptide gene enhancer in B-cells 3 (avian) (RELB)	1.43688	1.35711	1.4±0.04	0.90829	1.02246	0.97±0.06	1.2812	1.57051	1.43±0.14
H29719	Ca2+-dependent activator protein for secretion (CADPS)	0.974092	0.894711	0.93±0.04	0.741214	0.820843	0.78±0.04	1.50527	1.57242	1.54±0.03
H29801		1.35682	1.48921	1.42±0.07	0.921299	1.15515	1.04±0.12	0.913517	1	0.91±
H29912	potassium inwardly-rectifying channel, subfamily J, member 4 (KCNJ4)	0.591853	1.3647	0.98±0.39	1.0083	1.35831	1.18±0.18	1.58164	1.92985	1.76±0.17
H29923	gamma-glutamyltransferase-like 3 (GGTL3)	1.05717	1.4687	1.26±0.21	1.19057	1.22499	1.21±0.02	1.30805	1.68441	1.5±0.19
H30637	mitochondrial ribosomal protein S30 (MRPS30)	0.248603	0.231742	0.24±0.01	0.338016	0.164422	0.25±0.09	0.159138	0.290542	0.22±0.07
H30775	BM88 antigen (BM88)	1.24994	1.03864	1.14±0.11	0.879007	1.01099	0.94±0.07	1.37037	1.44505	1.41±0.04
H38095	phosphodiesterase 6G, cGMP-specific, rod, gamma (PDE6G)	1.20548	1.06594	1.14±0.07	0.837214	0.9502	0.89±0.06	1.43856	1.3523	1.4±0.04
H38121	similar to hypothetical protein FLJ20070 (na)	1.0505	1.37355	1.21±0.16	0.94211	1.04263	0.99±0.05	1.40053	1.33845	1.37±0.03
H38361	vacuolar protein sorting 16 (yeast) (VPS16)	1.35438	1.40568	1.38±0.03	1.33268	1.2001	1.27±0.07	1.09387	1.337	1.22±0.12
H39089	glutamate-ammonia ligase (glutamine synthase) (GLUL)	0.329805	0.159658	0.24±0.09	0.342364	0.189248	0.27±0.08	0.250977	0.235303	0.24±0.01
H39125	Sapiens clone 24841 mRNA sequence	1.15998	1.23994	1.2±0.04	1.26626	1.20248	1.23±0.03	1.34821	1.43022	1.39±0.04
H39920		0.307299	0.137813	0.22±0.08	0.276987	0.161287	0.22±0.06	0.211047	0.215936	0.21±0
H40206	KIAA1984 (KIAA1984)	1.31433	1.42146	1.37±0.05	1.02105	1.20172	1.11±0.09	1.42307	1.79818	1.61±0.19
H41336		0.610502	0.189833	0.4±0.21	0.298672	0.340543	0.32±0.02	0.268715	0.281161	0.27±0.01
H41862	hippocalcin (HPCA)	1.26953	1.04643	1.16±0.11	1.00572	1	1.01	1.30878	1.4083	1.36±0.05
H42572	activin A receptor type II-like 1 (ACVRL1)	1.11458	1.29693	1.21±0.09	1.12358	1.18034	1.15±0.03	1.36271	1.93449	1.65±0.29
H43174	Homo sapiens transcribed sequences	0.972903	1.03106	1±0.03	0.974182	1.06186	1.02±0.04	1.65347	1.54444	1.6±0.05
H43176	calcium homeostasis endoplasmic reticulum protein (CHERP)	0.866516	1.89506	1.38±0.51	1.53764	1.84563	1.69±0.15	1.71119	1.32619	1.52±0.19
H43498	MAP/microtubule affinity-regulating kinase 1 (MARK1)	0.490078	0.175385	0.33±0.16	0.291384	0.219079	0.26±0.04	0.282522	0.260266	0.27±0.01
H43746	thyroid hormone receptor interactor 8 (TRIP8)	0.40158	0.143298	0.27±0.13	0.332161	0.144798	0.24±0.09	0.18793	0.26683	0.23±0.04
H44115	Homo sapiens transcribed sequence	0.493492	0.205222	0.35±0.14	0.29328	0.244374	0.27±0.02	0.242546	0.179082	0.21±0.03
H44664	KIAA1641 protein (KIAA1641)	0.449167	0.219152	0.33±0.12	0.34331	0.24224	0.29±0.05	0.254534	0.415016	0.33±0.08
H44693	Ral-A exchange factor RalGPS2 (FLJ25604)	0.382555	0.152746	0.27±0.11	0.326163	0.16916	0.25±0.08	0.253174	0.243126	0.25±0.01
H44733	neogenin homolog 1 (chicken) (NEO1)	0.532885	0.193695	0.36±0.17	0.321794	0.221903	0.27±0.05	0.265994	0.284853	0.28±0.01
H44822	Sapiens, clone IMAGE-4822317, mRNA	0.513989	0.3032	0.41±0.11	0.469603	0.403961	0.44±0.03	0.341306	0.352073	0.35±0.01
H44888	Sapiens cDNA FLJ14294 fis, clone PLACE1008181.	0.376238	0.126096	0.25±0.13	1	0.157513	0.16	0.167554	0.185238	0.18±0.01
H45010	integrin cytoplasmic domain-associated protein 1 (ICAP-1A)	0.447437	0.292734	0.37±0.08	0.259537	0.254006	0.26±0	0.317038	0.275925	0.3±0.02
H45016	RAB4B, member RAS oncogene family (RAB4B)	1.15406	1.73072	1.44±0.29	1.07994	1.64003	1.36±0.28	1.80896	2.33716	2.07±0.26
H45101	crystallin, alpha B (CRYAB)	1.27246	1.17486	1.22±0.05	1.15976	1.27505	1.22±0.06	1.68871	1.31239	1.5±0.19
H45110	immediate early response 5 (IER5)	0.413649	0.418712	0.42±0	0.508955	0.333161	0.42±0.09	0.325947	0.270612	0.3±0.03
H45174	calmin (calponin-like, transmembrane) (CLMN)	0.53362	0.242615	0.39±0.15	0.33443	0.287065	0.31±0.02	0.243845	0.231004	0.24±0.01
H45241	ribosomal protein L41 (RPL41)	1.61565	1.48311	1.55±0.07	1.4492	1.17342	1.31±0.14	1.37149	1.09104	1.23±0.14
H45355	periphilin 1 (PPHLN1)	0.550804	0.199109	0.37±0.18	0.324712	0.306932	0.32±0.01	0.265164	0.343302	0.3±0.04
H45793	hypothetical protein MGC27165 (MGC27165)	1.2034	1.23444	1.22±0.02	0.961586	1.19379	1.08±0.12	1.62401	2.18992	1.91±0.28
H45943	ataxia telangiectasia mutated (includes complementation groups A, C and D) (ATM)	1.05566	1.15173	1.1±0.05	1.02011	1.32185	1.17±0.15	1.563	1.30304	1.43±0.13
H46052	potassium voltage-gated channel, KQT-like subfamily, member 2 (KCNQ2)	1.1377	1.29233	1.22±0.08	0.989477	1.21637	1.1±0.11	1.53042	1.42617	1.48±0.05
H46055	KIAA0725 protein (KIAA0725)	0.454512	0.262993	0.36±0.1	0.368299	0.22579	0.3±0.07	0.220085	0.341687	0.28±0.06
H46169	Homo sapiens transcribed sequences	1.36508	1.3483	1.36±0.01	1	1.22529	1.23	1.28358	1.42687	1.36±0.07
H46447		1.32833	1.49882	1.41±0.09	0.804381	1.32437	1.06±0.26	1.40761	1.39649	1.4±0.01
H46487	mannosyl (beta-1,4-)-glycoprotein beta-1,4-N-acetylglucosaminyltransferase (MGAT3)	1.02454	1.3249	1.17±0.15	1.15462	1.19499	1.17±0.02	1.5224	1.34198	1.43±0.09
H46579	hypothetical protein LOC284611 (LOC284611)	1	0.182077	0.18	1	0.167099	0.17	0.22191	0.235162	0.23±0.01
H47416	pregnancy specific beta-1-glycoprotein 9 (PSG9)	0.505536	0.330925	0.42±0.09	0.344209	0.323928	0.33±0.01	0.296402	0.344675	0.32±0.02
H47694	Homo sapiens transcribed sequences	1.01533	1.08895	1.05±0.04	1.29573	1.31302	1.3±0.01	1.75326	1.52822	1.64±0.11
H48017		1.35564	1.37743	1.37±0.01	0.821707	0.934103	0.88±0.06	1.35501	1.09527	1.23±0.13
H49111		0.318183	0.114376	0.22±0.1	0.287678	0.143791	0.22±0.07	0.169763	0.210453	0.19±0.02
H49120	death-associated protein kinase 3 (DAPK3)	1.68694	1.40048	1.54±0.14	1.14023	0.935439	1.04±0.1	1.34651	1.33404	1.34±0.01
H49310	Williams Beuren syndrome chromosome region 24 (WBSCR24)	1	0.123384	0.12	0.418609	0.230837	0.32±0.09	0.183685	0.198193	0.19±0.01
H49424	UDP-N-acetyl-alpha-D-galactosamine-polypeptide N-acetylgalactosaminyltransferase 9 (GalNAc-T9) (GALNT9)	0.722514	1.86932	1.3±0.57	1.13235	1	1.13	1.88124	1.76387	1.82±0.06
H49610		0.543738	0.291808	0.42±0.13	0.347407	0.319565	0.33±0.01	0.433449	0.442276	0.44±0
H50037	neuron navigator 2 (NAV2)	1.07271	0.883886	0.98±0.09	1.79506	1.43518	1.62±0.18	1.88613	1.63223	1.76±0.13
H50039	KIAA0121 gene product (KIAA0121)	0.750636	1.19602	0.97±0.22	0.867643	1.02284	0.95±0.08	1.65531	2.31796	1.99±0.33
H50403	hypothetical protein FLJ20793 (FLJ20793)	0.419475	0.106236	0.26±0.16	0.308926	0.152025	0.23±0.08	0.215264	0.224582	0.22±0
H50901	PDZ domain containing 3 (PDZK3)	0.751725	1.12294	0.94±0.19	0.870012	0.808631	0.84±0.03	1.49879	1.36759	1.43±0.07
H50923	likely ortholog of mouse membrane bound C2 domain containing protein (MBC2)	1.42457	1.41774	1.42±0	1.1043	1.09785	1.1±0	1.48048	1.58576	1.53±0.05
H51012	Sapiens cDNA FLJ38931 fis, clone NT2NE2013189.	1.11345	1.386	1.25±0.14	1	1.00311	1	1.39136	1.30091	1.35±0.05
H51378	phospholysine phosphohistidine inorganic pyrophosphate phosphatase (LHPP)	1.32936	1.38235	1.36±0.03	1.15356	1.09171	1.12±0.03	1.4856	1.85231	1.67±0.18
H51392	transient receptor potential cation channel, subfamily V, member 2 (TRPV2)	1.34001	1.37564	1.36±0.02	1.7945	1.09308	1.44±0.35	1.33012	1.49824	1.41±0.08
H51445	LIM domain kinase 1 (LIMK1)	1.30048	1.29802	1.3±0	0.911576	1.13795	1.02±0.11	1.10758	1.12509	1.12±0.01
H51542	dynamin 1 (DNM1)	1.16075	1.22624	1.19±0.03	1.21851	1.23675	1.23±0.01	1.3383	1.61964	1.48±0.14
H51782	hypothetical protein DKFZp566M1046 (DKFZP566M1046)	0.364784	0.115969	0.24±0.12	0.323887	0.176468	0.25±0.07	0.232388	0.254466	0.24±0.01
H51983	pregnancy specific beta-1-glycoprotein 3 (PSG3)	0.227004	0.127219	0.18±0.05	0.267562	0.170296	0.22±0.05	0.359397	0.353009	0.36±0
H52047	CCR4-NOT transcription complex, subunit 4 (CNOT4)	1.3493	1.38064	1.36±0.02	1.07504	1.16223	1.12±0.04	1.39525	1.24743	1.32±0.07
H52288	metallothionein 1E (functional) (MT1E)	0.670452	0.845514	0.76±0.09	1.28392	1.26817	1.28±0.01	2.07498	1.90027	1.99±0.09
H52478	tuberous sclerosis 2 (TSC2)	1.03153	1.4247	1.23±0.2	1.26635	1.37501	1.32±0.05	1.39496	1.40838	1.4±0.01
H52741	Homo sapiens transcribed sequences	0.346922	0.304691	0.33±0.02	1	0.266922	0.27	0.372814	0.380153	0.38±0
H52745	synaptotagmin V (SYT5)	1.16695	1.42396	1.3±0.13	1.01286	1.11657	1.06±0.05	1.69974	1.72439	1.71±0.01
H52753	myosin VA (heavy polypeptide 12, myoxin) (MYO5A)	0.513841	0.213759	0.36±0.15	0.512339	1	0.51	0.255456	0.273042	0.26±0.01
H52973	KIAA1984 (KIAA1984)	1.09146	1.23234	1.16±0.07	0.990622	1.03912	1.01±0.02	1.29457	1.31715	1.31±0.01
H53154		1.11229	1.57827	1.35±0.23	1.3684	1.34705	1.36±0.01	1.18165	1	1.18±
H53167	inter-alpha (globulin) inhibitor, H1 polypeptide (ITIH1)	1.08425	0.980049	1.03±0.05	1.10498	0.88611	1±0.11	1.40131	1.32485	1.36±0.04
H53410	polymerase (DNA-directed), delta 4 (POLD4)	1.29859	1.17532	1.24±0.06	1.24859	1.26489	1.26±0.01	1.55763	1.47367	1.52±0.04
H53444	HT017 protein (HT017)	1.32033	0.950665	1.14±0.18	1.76561	1.50291	1.63±0.13	1	1.23491	1.23±
H56730	KIAA0753 gene product (KIAA0753)	1.15522	1.63745	1.4±0.24	1.46303	1.33387	1.4±0.06	1.15289	1.14203	1.15±0.01
H57208	metallothionein 1G (MT1G)	0.819328	0.89617	0.86±0.04	1.33443	1.28443	1.31±0.02	2.06313	1.84823	1.96±0.11
H57214		1	1.16142	1.16	1	1.53061	1.53	1.4715	1.36498	1.42±0.05
H57226	galactose-1-phosphate uridylyltransferase (GALT)	0.829598	1.06242	0.95±0.12	1.3496	1.44629	1.4±0.05	1.37545	1.36614	1.37±0
H57241	Homo sapiens transcribed sequences	0.800891	1.68489	1.24±0.44	1.32936	1.19365	1.26±0.07	1.62653	1.76551	1.7±0.07
H57241	Homo sapiens transcribed sequences	1.37656	1.48073	1.43±0.05	1.3917	1.64544	1.52±0.13	1.54902	1.42379	1.49±0.06
H57373	Sapiens full length insert cDNA clone YR85B05	0.982322	1.25192	1.12±0.13	1.57184	1.54064	1.56±0.02	1.4154	1.5678	1.49±0.08
H58035	chromosome 6 open reading frame 32 (C6orf32)	1.29342	1.40241	1.35±0.05	0.988425	1.08566	1.04±0.05	1.22146	1.10256	1.16±0.06
H58041	hypothetical protein LOC283587 (LOC283587)	1.23492	1.33063	1.28±0.05	1.39423	1.37409	1.38±0.01	1.73077	1.46681	1.6±0.13
H58427	IGF-II mRNA-binding protein 3 (IMP-3)	1.38744	1.60433	1.5±0.11	1.04524	1.12066	1.08±0.04	0.98397	0.798466	0.89±0.09
H58452	small nuclear ribonucleoprotein 70kDa polypeptide (RNP antigen) (SNRP70)	0.907848	1.26709	1.09±0.18	1.05827	1.04455	1.05±0.01	1.54753	1.37716	1.46±0.09
H59203	CDC6 cell division cycle 6 homolog (S. cerevisiae) (CDC6)	1.0531	1.2997	1.18±0.12	1	1.19242	1.19	1.35338	1.3139	1.33±0.02
H59221	Homo sapiens transcribed sequences	0.800994	1.14515	0.97±0.17	1.21436	1.34193	1.28±0.06	1.38207	1.60585	1.49±0.11
H59225	Sapiens mRNA full length insert cDNA clone EUROIMAGE 200999.	1.06816	1.1146	1.09±0.02	1.18904	1.04187	1.12±0.07	1.49566	1.34577	1.42±0.07
H59587	Homo sapiens transcribed sequences	0.982375	1.86012	1.42±0.44	1.30476	1.33471	1.32±0.01	1.18329	1.17774	1.18±0
H59667		1.36419	1.51016	1.44±0.07	1.03618	1.26776	1.15±0.12	1.32318	1.28532	1.3±0.02
H59714	Homo sapiens transcribed sequences	0.414304	0.349719	0.38±0.03	0.352904	0.272568	0.31±0.04	0.285757	0.440324	0.36±0.08
H59804		0.755732	1.59678	1.18±0.42	1.08622	1.1548	1.12±0.03	2.18221	2.10365	2.14±0.04
H59886	fragile X mental retardation, autosomal homolog 2 (FXR2)	0.94547	1.27766	1.11±0.17	0.881655	1.22233	1.05±0.17	1.39904	1.40091	1.4±0
H59921	Sapiens cDNA FLJ25935 fis, clone JTH06710.	1.38614	1.22817	1.31±0.08	1.40796	1.51907	1.46±0.06	1.59988	1.14197	1.37±0.23
H60337	Sapiens cDNA FLJ39084 fis, clone NT2RP7018871.	0.810775	1.29891	1.05±0.24	0.89384	1.09911	1±0.1	1.32123	1.54281	1.43±0.11
H60356	LOC143308 (na)	1.5206	1.27455	1.4±0.12	1.35336	1.54073	1.45±0.09	1.19225	1.28017	1.24±0.04
H60907	Homo sapiens transcribed sequence with weak similarity to protein ref-NP_060312.1 (H.sapiens) hypothetical protein FLJ20489 [Homo sapiens]	0.594741	1.32425	0.96±0.36	1.11184	1.12856	1.12±0.01	1.35825	1.29571	1.33±0.03
H61888		0.607044	0.276643	0.44±0.17	0.332805	0.339872	0.34±0	0.399793	0.363709	0.38±0.02
H62166	Homo sapiens transcribed sequences	0.818622	1.13214	0.98±0.16	1.08637	0.982075	1.03±0.05	1.50992	1.39416	1.45±0.06
H62639	heat shock 70kDa protein 8 (HSPA8)	1.29388	1.27975	1.29±0.01	1.85706	1.5055	1.68±0.18	1.36909	1.3683	1.37±0
H62766		0.494348	0.288006	0.39±0.1	0.346595	0.341588	0.34±0	0.353081	0.390147	0.37±0.02
H62959	enolase 3, (beta, muscle) (ENO3)	1.2776	1.52661	1.4±0.12	1.40203	1.34115	1.37±0.03	1.60178	1.57682	1.59±0.01
H62991	junction plakoglobin (JUP)	1.09535	1.33772	1.22±0.12	1.53002	1.83418	1.68±0.15	1.49805	1.47502	1.49±0.01
H63443		0.975386	1.59798	1.29±0.31	1.12341	1.40886	1.27±0.14	1.4957	1.36157	1.43±0.07
H63667	Homo sapiens transcribed sequences	1.45694	1.34595	1.4±0.06	1.17502	1.09644	1.14±0.04	0.840865	0.946429	0.89±0.05
H64260	protein kinase, AMP-activated, gamma 2 non-catalytic subunit (PRKAG2)	1	1.68924	1.69±	1	1.2137	1.21	1.40575	1.51424	1.46±0.05
H64379	angiotensinogen (serine (or cysteine) proteinase inhibitor, clade A (alpha-1 antiproteinase, antitrypsin), member 8) (AGT)	1.47816	1.59748	1.54±0.06	1.20861	1.40034	1.3±0.1	1.33749	1.30619	1.32±0.02
H64813	ribosomal protein S28 (RPS28)	1.55238	1.6246	1.59±0.04	1.22677	1	1.23	1.48706	1.03161	1.26±0.23
H64825	Ras association (RalGDS/AF-6) domain family 2 (RASSF2)	1.29934	1.08149	1.19±0.11	1.31429	1.34648	1.33±0.02	1.20375	1.13875	1.17±0.03
H64862		0.492916	0.337203	0.42±0.08	0.329563	0.413355	0.37±0.04	0.320729	0.349049	0.33±0.01
H64918	zinc in-between-ring-finger ubiquitin-associated domain (ZIBRA)	1.34036	1.59564	1.47±0.13	1.43715	1.16631	1.3±0.14	1.45481	1.12873	1.29±0.16
H65158	tumor susceptibility gene 101 (TSG101)	1.04311	1.4116	1.23±0.18	1.54099	1	1.54	1.50409	1.37119	1.44±0.07
H65187	Homo sapiens transcribed sequences	1.3513	1.43986	1.4±0.04	1.28094	1.28089	1.28±0	1.3328	1.14516	1.24±0.09
H65921	Homo sapiens transcribed sequences	0.556174	0.723679	0.64±0.08	1.32346	1.52107	1.42±0.1	1.04989	0.952128	1±0.05
H65932	acyl-Coenzyme A dehydrogenase, C-2 to C-3 short chain (ACADS)	0.897302	1.18879	1.04±0.15	0.948161	1.07509	1.01±0.06	1.36799	1.3785	1.37±0.01
H66307	Homo sapiens transcribed sequences	1.34253	1.49478	1.42±0.08	0.984736	1.12183	1.05±0.07	1.36285	1.38804	1.38±0.01
H66546	Homo sapiens transcribed sequence with moderate similarity to protein ref-NP_060312.1 (H.sapiens) hypothetical protein FLJ20489 [Homo sapiens]	1.29633	1.38324	1.34±0.04	0.929857	1.09571	1.01±0.08	0.796993	0.94716	0.87±0.08
H67304	Homo sapiens transcribed sequence with weak similarity to protein sp-P02100 (H.sapiens) HBE_HUMAN HEMOGLOBIN EPSILON CHAIN	1.11103	1.07751	1.09±0.02	1.48758	1.41953	1.45±0.03	1.25999	0.933733	1.1±0.16
H68793	similar to putative transmembrane protein; homolog of yeast Golgi membrane protein Yif1p (Yip1p-interacting factor) (LOC90522)	0.951011	1.63212	1.29±0.34	1.27551	1.15483	1.22±0.06	1.36324	1.42481	1.39±0.03
H68977	Homo sapiens transcribed sequences	1.31115	1.39596	1.35±0.04	1.17641	1.3221	1.25±0.07	1.26172	1.31917	1.29±0.03
H69440	ankyrin repeat domain 13 (ANKRD13)	0.653046	0.366055	0.51±0.14	0.32767	0.28444	0.31±0.02	0.369804	0.448198	0.41±0.04
H69475	Homo sapiens transcribed sequences	0.731467	1.64323	1.19±0.46	1.32208	1.63597	1.48±0.16	1.30352	1.41179	1.36±0.05
H69509	ATP-binding cassette, sub-family B (MDR/TAP), member 10 (ABCB10)	1.1689	1.60301	1.39±0.22	1.43477	1.50125	1.47±0.03	1.31827	0.957693	1.14±0.18
H69608	Sapiens cDNA FLJ37920 fis, clone CTONG1000181.	0.895369	1.86856	1.38±0.49	1.75265	1.69963	1.73±0.03	0.720056	0.724866	0.72±0
H69898	hypothetical protein FLJ21841 (FLJ21841)	0.967438	1.32983	1.15±0.18	1.40842	1.18687	1.3±0.11	1.79102	1.49337	1.64±0.15
H70514	hemoglobin, gamma G (HBG2)	0.380652	0.113677	0.25±0.13	0.313656	0.159041	0.24±0.08	0.255824	0.279119	0.27±0.01
H70993	Homo sapiens transcribed sequences	1.31337	1.51578	1.41±0.1	1.08321	1.1163	1.1±0.02	0.97737	0.976834	0.98±0
H72435	Homo sapiens transcribed sequence with weak similarity to protein ref-NP_009056.1 (H.sapiens) ubiquitously transcribed tetratricopeptide repeat gene, Y chromosome; Ubiquitously transcribed TPR gene on Y chromosome [Homo sapiens]	1.44668	1.3233	1.38±0.06	0.873173	0.91282	0.89±0.02	1.30124	1.12987	1.22±0.09
H73053	Sapiens full length insert cDNA clone ZD86C03	1.39953	1.44682	1.42±0.02	1	1.14226	1.14	1	1.1214	1.12
H73255	mitogen-activated protein kinase kinase kinase 6 (MAP3K6)	0.533965	1.14785	0.84±0.31	0.970817	1.11219	1.04±0.07	1.38173	1.59685	1.49±0.11
H73472		0.970156	1.50853	1.24±0.27	1.3943	1.25872	1.33±0.07	1.56423	1.54967	1.56±0.01
H73503	glycophorin E (GYPE)	0.456999	0.167988	0.31±0.14	0.266043	0.224464	0.25±0.02	0.307028	0.298638	0.3±0
H73543		1.20168	1.664	1.43±0.23	1.31828	1.36874	1.34±0.03	1.39295	1.27548	1.33±0.06
H73649	Homo sapiens transcribed sequence with weak similarity to protein ref-NP_060265.1 (H.sapiens) hypothetical protein FLJ20378 [Homo sapiens]	1	1.83673	1.84±	1.07678	1.17489	1.13±0.05	1.37675	1.62471	1.5±0.12
H73844	WD repeat domain 23 (WDR23)	1.30891	1.29364	1.3±0.01	1.04522	1.11213	1.08±0.03	1.37215	1.37251	1.37±0
H74119	protein translocation complex beta (SEC61B)	1.19124	2.2239	1.71±0.52	1.63161	2.1025	1.87±0.24	1.4865	1.63937	1.56±0.08
H74123	zinc finger protein 363 (ZNF363)	1.1374	1.26945	1.2±0.07	0.975552	1.04862	1.01±0.04	1.63392	1.5182	1.58±0.06
H74163	CDC42 effector protein (Rho GTPase binding) 1 (CDC42EP1)	1.34764	1.8089	1.58±0.23	1.15292	1.18256	1.17±0.01	1.15935	1.54694	1.35±0.19
H74164	reticulocalbin 3, EF-hand calcium binding domain (RCN3)	0.975245	0.941457	0.96±0.02	0.801845	0.672988	0.74±0.06	1.3992	1.46084	1.43±0.03
H74171	angiotensin I converting enzyme (peptidyl-dipeptidase A) 1 (ACE)	0.864944	1.4569	1.16±0.3	1.12198	1.24873	1.19±0.06	1.35691	2.02351	1.69±0.33
H74305	Homo sapiens transcribed sequences	1.04968	1.46946	1.26±0.21	1.16938	1.21247	1.19±0.02	1.41972	1.45539	1.44±0.02
H77390	golgi autoantigen, golgin subfamily a, 1 (GOLGA1)	0.9833	0.306137	0.64±0.34	0.456835	0.472072	0.46±0.01	0.244557	0.316903	0.28±0.04
H77780	Homo sapiens transcribed sequences	1.29225	1.44531	1.37±0.08	0.874207	1.10379	0.99±0.11	1.31595	1.31863	1.32±0
H77999	KIAA0310 gene product (KIAA0310)	1.36995	1.31672	1.34±0.03	1.03237	1.35692	1.19±0.16	1.13721	1.08748	1.11±0.02
H78277	hypothetical protein DKFZp761D0211 (DKFZP761D0211)	1.04624	1.09448	1.07±0.02	1.39317	1.38902	1.39±0	1.36852	1.10699	1.24±0.13
H78804	DKFZP586N0721 protein (DKFZP586N0721)	1.13481	1.30736	1.22±0.09	1.34186	1.38669	1.36±0.02	1.21204	1.08941	1.15±0.06
H79188	excision repair cross-complementing rodent repair deficiency, complementation group 2 (xeroderma pigmentosum D) (ERCC2)	0.491875	0.174066	0.33±0.16	0.265227	0.144324	0.2±0.06	0.283186	0.278842	0.28±0
H79213	Sapiens full length insert cDNA clone YU27B01	1.19256	1.26381	1.23±0.04	1.18159	1.20331	1.19±0.01	1.41601	1.37148	1.39±0.02
H79411	CDC10 cell division cycle 10 homolog (S. cerevisiae) (CDC10)	0.388078	0.153621	0.27±0.12	0.28895	0.219444	0.25±0.03	0.319997	0.334203	0.33±0.01
H79463		1.39292	1.45257	1.42±0.03	0.952942	1.22035	1.09±0.13	1.31455	1.11506	1.21±0.1
H79463		1.42212	1.30355	1.36±0.06	1.02471	1.09124	1.06±0.03	1.08928	0.966816	1.03±0.06
H79983		1.37138	1.55658	1.46±0.09	1.02298	1.10327	1.06±0.04	1.09362	1.15064	1.12±0.03
H79999	echinoderm microtubule associated protein like 1 (EML1)	1.10192	0.926112	1.01±0.09	1.47144	1.3476	1.41±0.06	1.26104	1.19283	1.23±0.03
H80401	v-yes-1 Yamaguchi sarcoma viral oncogene homolog 1 (YES1)	0.487028	0.105904	0.3±0.19	0.268968	0.131892	0.2±0.07	0.276441	0.305892	0.29±0.01
H80740	phosphofructokinase, muscle (PFKM)	1.46905	1.3687	1.42±0.05	1.20808	1.29506	1.25±0.04	1.49937	1.21512	1.36±0.14
H80758	p66 alpha (p66alpha)	1.43885	1.41093	1.42±0.01	1	1.12788	1.13	1.30145	1.43493	1.37±0.07
H80947	Homo sapiens transcribed sequences	1.34542	1.29675	1.32±0.02	1.1128	1.3549	1.23±0.12	1.10894	1.26436	1.19±0.08
H81185		1.11546	1.41954	1.27±0.15	1.29392	1.32579	1.31±0.02	1.34842	0.94008	1.14±0.2
H81468		1.17214	1.10201	1.14±0.04	1.3328	1.44433	1.39±0.06	1.10523	0.975645	1.04±0.06
H82170		1.08013	1.09648	1.09±0.01	1.52138	1.48315	1.5±0.02	1.58808	1.40569	1.5±0.09
H83024	phosphatidylethanolamine N-methyltransferase (PEMT)	0.9689	1.42427	1.2±0.23	1.29256	1.34068	1.32±0.02	1.16628	1.36878	1.27±0.1
H83499	hypothetical gene supported by BC023596 (na)	0.968243	1.49673	1.23±0.26	1.99684	1.57553	1.79±0.21	2.08485	1.72878	1.91±0.18
H83817	katanin p80 (WD repeat containing) subunit B 1 (KATNB1)	1.41469	1.25337	1.33±0.08	1.20455	1.15494	1.18±0.02	1.67284	1.51818	1.6±0.08
H83982	high-mobility group nucleosome binding domain 1 (HMGN1)	1.36956	1.68922	1.53±0.16	1.6315	1.54224	1.59±0.04	1.55164	1.45653	1.5±0.05
H84315	neuroligin 3 (NLGN3)	0.903879	1.36218	1.13±0.23	1.30554	1.22404	1.26±0.04	1.41947	1.54079	1.48±0.06
H84323	lung cancer-related protein 8 (HLC-8)	0.858891	1.35868	1.11±0.25	1.40586	1.12117	1.26±0.14	1.49613	1.83481	1.67±0.17
H84735	DNA directed RNA polymerase II polypeptide J-related gene (POLR2J2)	1.26138	1.34207	1.3±0.04	1.2951	1.11924	1.21±0.09	1.54304	1.73531	1.64±0.1
H85035	tripartite motif-containing 11 (TRIM11)	1.32448	1.40424	1.36±0.04	1	1.18233	1.18	1.3899	1.37084	1.38±0.01
H85193		0.518584	0.157618	0.34±0.18	0.356546	0.245681	0.3±0.06	0.231653	0.342049	0.29±0.06
H85384	mitogen-activated protein kinase 4 (MAPK4)	0.474817	1.34559	0.91±0.44	1.13321	1.69154	1.41±0.28	1.451	1.62801	1.54±0.09
H85389	serine/threonine kinase 35 (STK35)	1.33953	1.59484	1.47±0.13	0.943651	1.10465	1.02±0.08	1.18443	1.419	1.3±0.12
H85737	potassium voltage-gated channel, delayed-rectifier, subfamily S, member 1 (KCNS1)	1.20683	1.53565	1.37±0.16	1.18716	1.04804	1.12±0.07	1.41043	1.38862	1.4±0.01
H86006	SUMO-1 activating enzyme subunit 2 (UBA2)	1.0033	1.71864	1.36±0.36	2.68427	2.12366	2.4±0.28	1.46113	1.27893	1.37±0.09
H86020		2.37399	1	2.37±	1.51478	1.27483	1.39±0.12	1.40731	1.49888	1.45±0.05
H86171	RAB11A, member RAS oncogene family (RAB11A)	1.01523	1.77541	1.4±0.38	1.3985	1.26256	1.33±0.07	1.61936	1.37891	1.5±0.12
H86230	joined to JAZF1 (JJAZ1)	1.31987	1.30776	1.31±0.01	1.26757	1.36618	1.32±0.05	1.10177	1.13574	1.12±0.02
H86277	Wolf-Hirschhorn syndrome candidate 1-like 1 (WHSC1L1)	1.48187	1.40173	1.44±0.04	1.04816	1.19605	1.12±0.07	1.23135	1.0899	1.16±0.07
H86672		0.41739	0.250421	0.33±0.08	1	0.211669	0.21	0.256199	0.325366	0.29±0.03
H87288	neural precursor cell expressed, developmentally down-regulated 8 (NEDD8)	0.867664	1.53961	1.2±0.34	1.30527	1.39471	1.35±0.04	1.61962	1.20727	1.41±0.21
H87329	RAB2, member RAS oncogene family (RAB2)	1.20406	1.14478	1.17±0.03	1.33756	1.29362	1.32±0.02	1.33467	1.25213	1.29±0.04
H87518	ras homolog gene family, member C (ARHC)	1.35033	1.44023	1.4±0.04	1.15415	1.27335	1.21±0.06	1.58168	1.48048	1.53±0.05
H87821	Sapiens full length insert cDNA YI27F12	1	1.84263	1.84±	1	1.32813	1.33	1.41092	1.47775	1.44±0.03
H87821	Sapiens full length insert cDNA YI27F12	0.95319	1.47008	1.21±0.26	1.08545	1.39087	1.24±0.15	1.34582	1.45857	1.4±0.06
H87861		1.28529	1.25809	1.27±0.01	1.1578	1.26986	1.21±0.06	1.29273	1.29373	1.29±0
H88656	Epstein-Barr virus induced gene 2 (lymphocyte-specific G protein-coupled receptor) (EBI2)	1.07913	1.09712	1.09±0.01	1.54241	1.53959	1.54±0	1.05564	0.982979	1.02±0.04
H89195	Homo sapiens transcribed sequences	1.35007	1.39769	1.37±0.02	1.2378	1.29133	1.26±0.03	1.24687	1.05179	1.15±0.1
H89206	protein kinase, cAMP-dependent, catalytic, beta (PRKACB)	1.25163	1.10156	1.18±0.08	1.4646	1.3751	1.42±0.04	1.22241	1.28757	1.25±0.03
H89256	laminin, beta 1 (LAMB1)	1.42433	1.45537	1.44±0.02	1.41786	1.38065	1.4±0.02	1.19147	1.05242	1.12±0.07
H89535	interleukin 1 receptor accessory protein-like 1 (IL1RAPL1)	1.07999	1.30762	1.19±0.11	1.45012	1.34262	1.4±0.05	1.07107	0.944059	1.01±0.06
H89547	mesoderm development candidate 1 (MESDC1)	1.39546	1.69249	1.54±0.15	1.21686	1.16877	1.19±0.02	1.36532	1.3049	1.34±0.03
H89874	Homo sapiens transcribed sequence with weak similarity to protein ref-NP_060265.1 (H.sapiens) hypothetical protein FLJ20378 [Homo sapiens]	1.41478	1.30251	1.36±0.06	1.02476	1.32711	1.18±0.15	1.02938	0.983454	1.01±0.02
H89878		1.47035	1.34803	1.41±0.06	1.12471	0.744059	0.93±0.19	0.999595	0.800806	0.9±0.1
H89883	KIAA0102 gene product (KIAA0102)	1.08765	1.28225	1.18±0.1	1.35353	1.42824	1.39±0.04	1.3234	1.02641	1.17±0.15
H90988	metallothionein 1G (MT1G)	0.731939	0.892067	0.81±0.08	0.862932	1.25667	1.06±0.2	1.5166	1.50791	1.51±0
H91761	Sapiens mRNA; cDNA DKFZp547B198 (from clone DKFZp547B198)	0.446517	0.110239	0.28±0.17	0.507726	0.171779	0.34±0.17	0.268562	0.248729	0.26±0.01
H91891	guanine nucleotide binding protein (G protein), alpha transducing activity polypeptide 1 (GNAT1)	1.12675	1.41836	1.27±0.15	1.36667	1.43524	1.4±0.03	1.13104	1.2385	1.18±0.05
H92042	hypothetical protein DKFZp667B1218 (DKFZp667B1218)	1.29295	1.19786	1.25±0.05	1.41498	1.30127	1.36±0.06	1.12661	1.09996	1.11±0.01
H92336	Homo sapiens transcribed sequences	0.999112	1.26723	1.13±0.13	1.47178	1.31431	1.39±0.08	1.26173	1.06046	1.16±0.1
H92462		1.32141	1.35147	1.34±0.02	1.20157	1.18898	1.2±0.01	1.18735	1.13523	1.16±0.03
H93176	6-phosphofructo-2-kinase/fructose-2,6-biphosphatase 3 (PFKFB3)	1.34381	1.27986	1.31±0.03	1.59248	1.40417	1.5±0.09	1.18687	1.0022	1.09±0.09
H93909	Homo sapiens transcribed sequences	1.35783	1.35041	1.35±0	1.0422	1.16302	1.1±0.06	1.14675	0.908255	1.03±0.12
H95330	phosphogluconate dehydrogenase (PGD)	1.34534	1.58998	1.47±0.12	0.925844	1.20457	1.07±0.14	0.842404	0.872075	0.86±0.01
H95410		1.31106	1.43473	1.37±0.06	1.40475	1.47899	1.44±0.04	1.71765	1.46893	1.59±0.12
H95417	Sapiens non-steroidal anti-inflammatory drug activated gene 3 mRNA, partial sequence	0.642416	0.465761	0.55±0.09	0.872162	0.551488	0.71±0.16	0.333369	0.328904	0.33±0
H96006	Homo sapiens transcribed sequences	0.400445	0.123357	0.26±0.14	1	0.151961	0.15	0.210649	0.260681	0.24±0.03
H96028	cytochrome P450, family 24, subfamily A, polypeptide 1 (CYP24A1)	1.39298	1.16767	1.28±0.11	1.69315	1.71121	1.7±0.01	1.60279	1.20422	1.4±0.2
H96724	disabled homolog 2, mitogen-responsive phosphoprotein (Drosophila) (DAB2)	0.551548	0.141982	0.35±0.2	0.665384	0.191443	0.43±0.24	0.342241	0.340335	0.34±0
H98027	Sapiens, clone IMAGE-5194849, mRNA	1	1.22042	1.22±	1.20322	1.36824	1.29±0.08	1.58102	1.4648	1.52±0.06
H98052	transmembrane 6 superfamily member 1 (TM6SF1)	1.12178	1.08936	1.11±0.02	1.41503	1.4713	1.44±0.03	1.29476	1.28039	1.29±0.01
H98053		1.36829	1.56965	1.47±0.1	0.909185	1.11323	1.01±0.1	1.09681	1.01929	1.06±0.04
H98491	hypothetical protein FLJ22004 (FLJ22004)	1.20024	1.36537	1.28±0.08	1.381	1.41671	1.4±0.02	1.32056	1.07979	1.2±0.12
N22132		0.624426	0.254978	0.44±0.18	0.35868	0.35117	0.35±0	0.274083	0.308804	0.29±0.02
N22162	cell division cycle and apoptosis regulator 1 (CCAR1)	1.16637	1.24777	1.21±0.04	1.43928	1.58951	1.51±0.08	1.25108	1.08515	1.17±0.08
N23517	heterogeneous nuclear ribonucleoprotein F (HNRPF)	1.27493	1.26581	1.27±0	1.36169	1.34955	1.36±0.01	1.30509	1.11836	1.21±0.09
N23581	SAR1a gene homolog 1 (S. cerevisiae) (SARA1)	1.00982	1.42915	1.22±0.21	1.29719	1.47063	1.38±0.09	1.40528	1.21692	1.31±0.09
N24337	CD44 antigen (homing function and Indian blood group system) (CD44)	0.344436	0.138007	0.24±0.1	0.35393	0.198033	0.28±0.08	0.176385	0.245401	0.21±0.03
N24364	hypothetical protein FLJ13154 (FLJ13154)	0.374353	0.155647	0.26±0.11	0.315415	0.188118	0.25±0.06	0.199902	0.338241	0.27±0.07
N25135	suppression of tumorigenicity 7 like (ST7L)	1.36364	1.45165	1.41±0.04	1.05987	1.372	1.22±0.16	1.46247	1.42601	1.44±0.02
N27681	heat shock 70kDa protein 1A (HSPA1A)	1.13249	1.11449	1.12±0.01	1.63952	1.28656	1.46±0.18	1.50466	1.33704	1.42±0.08
N27920		1.41197	1.35801	1.38±0.03	1.63133	1.09927	1.37±0.27	1.32973	0.889731	1.11±0.22
N28014	BRCA1 associated protein (BRAP)	0.515286	0.236862	0.38±0.14	0.390169	0.295635	0.34±0.05	0.276237	0.314251	0.3±0.02
N28016	galactose-1-phosphate uridylyltransferase (GALT)	1.20752	1.40989	1.31±0.1	1.22865	1.08829	1.16±0.07	1.33727	1.45745	1.4±0.06
N28299	LIM and SH3 protein 1 (LASP1)	1.63196	1.47466	1.55±0.08	0.975021	0.989972	0.98±0.01	1.11477	1.17546	1.15±0.03
N28330	melanoma cell adhesion molecule (MCAM)	1.34309	1.29232	1.32±0.03	0.965106	1.30247	1.13±0.17	1.31076	1.38786	1.35±0.04
N28655	ATPase, Class VI, type 11B (ATP11B)	1.43899	1.39434	1.42±0.02	1.23931	1.08853	1.16±0.08	1.18312	1.03844	1.11±0.07
N28920	prostaglandin E receptor 4 (subtype EP4) (PTGER4)	1.69027	1.40508	1.55±0.14	0.975346	1.13802	1.06±0.08	1.40783	1.42976	1.42±0.01
N28966	lysosomal-associated membrane protein 2 (LAMP2)	1.04207	1.29916	1.17±0.13	1.08181	1.21554	1.15±0.07	1.4103	1.36269	1.39±0.02
N29131	moesin (MSN)	1.46137	1.27374	1.37±0.09	0.971819	1.08731	1.03±0.06	1.37279	1.46495	1.42±0.05
N29152	FLJ10378 protein (FLJ10378)	1.34097	1.41625	1.38±0.04	0.938636	1.30512	1.12±0.18	1.12059	0.864162	0.99±0.13
N29212	hypothetical protein DKFZp434A1319 (DKFZP434A1319)	1.02941	0.970858	1±0.03	0.806877	1.10482	0.96±0.15	1.45752	1.4544	1.46±0
N30182	microsomal glutathione S-transferase 3 (MGST3)	1.44429	1.79684	1.62±0.18	1.29924	1.72056	1.51±0.21	1.2395	1.2425	1.24±0
N30964	diaphorase (NADH) (cytochrome b-5 reductase) (DIA1)	0.439095	0.238417	0.34±0.1	0.559459	0.229095	0.39±0.17	0.316369	0.324837	0.32±0
N31123		1.26496	1.34445	1.3±0.04	1.05431	1.0636	1.06±0	1.42102	1.29919	1.36±0.06
N31224	melanoma cell adhesion molecule (MCAM)	1.32432	1.40229	1.36±0.04	1	1.02756	1.03	1.41573	1.28826	1.35±0.06
N31674		0.314953	0.097818	0.21±0.11	0.243589	0.113389	0.18±0.07	0.263395	0.251951	0.26±0.01
N32584	5-methyltetrahydrofolate-homocysteine methyltransferase (MTR)	1.43797	1.37591	1.41±0.03	1.11169	1.35988	1.24±0.12	1.43804	1.25521	1.35±0.09
N32669	RPA-binding trans-activator (RBT1)	0.413729	0.136771	0.28±0.14	0.345753	0.155714	0.25±0.1	0.244282	0.271258	0.26±0.01
N34012		0.408234	0.159413	0.28±0.12	0.250353	0.183303	0.22±0.03	0.23641	0.232314	0.23±0
N34163		1.44305	1.31503	1.38±0.06	1.07765	1.08786	1.08±0.01	1.10411	1.10937	1.11±0
N34169	neurofibromin 2 (bilateral acoustic neuroma) (NF2)	0.523994	0.162504	0.34±0.18	0.334035	0.159616	0.25±0.09	0.373733	0.326415	0.35±0.02
N34209	ARP1 actin-related protein 1 homolog A, centractin alpha (yeast) (ACTR1A)	0.933053	0.919237	0.93±0.01	1.05081	0.932349	0.99±0.06	2.04102	2.15309	2.1±0.06
N34619		1.26136	1.06152	1.16±0.1	1.04919	0.94461	1±0.05	1.41304	1.3624	1.39±0.03
N35682	Homo sapiens transcribed sequences	0.400565	0.175153	0.29±0.11	0.38699	0.186263	0.29±0.1	0.233685	0.262755	0.25±0.01
N36313		1.31375	1.31476	1.31±0	1.30507	1.33634	1.32±0.02	1.32634	1.12664	1.23±0.1
N36319	vacuolar protein sorting 35 (yeast) (VPS35)	1.28975	1.09418	1.19±0.1	1.22346	1.55386	1.39±0.17	1.52006	1.31432	1.42±0.1
N39391	hypothetical protein MGC14799 (MGC14799)	0.452953	0.270788	0.36±0.09	0.591748	0.313072	0.45±0.14	0.281308	0.301033	0.29±0.01
N39698		1.33623	1.31964	1.33±0.01	1.2769	1.14259	1.21±0.07	1.26014	1.40571	1.33±0.07
N40071	karyopherin alpha 3 (importin alpha 4) (KPNA3)	0.869043	1.27731	1.07±0.2	1.5089	1.7702	1.64±0.13	1.37505	1.3756	1.38±0
N40138	solute carrier family 16 (monocarboxylic acid transporters), member 3 (SLC16A3)	0.842537	1.35345	1.1±0.26	1.28998	1.36801	1.33±0.04	1.32476	1.35144	1.34±0.01
N40745	chorionic gonadotropin, beta polypeptide (CGB)	1.37907	1.90475	1.64±0.26	1.03051	1.30192	1.17±0.14	1.44642	1.14342	1.29±0.15
N40835	CGI-72 protein (CGI-72)	1.39143	1.36641	1.38±0.01	1.20548	1.43864	1.32±0.12	1.18084	0.99547	1.09±0.09
N41549	Sapiens, clone MGC-16101 IMAGE-3621376, mRNA, complete cds	1.02452	1.13801	1.08±0.06	1.3948	1.35748	1.38±0.02	1.45523	1.06697	1.26±0.19
N41672	adenylyl cyclase-associated protein (CAP)	1.28562	1.73004	1.51±0.22	1.49319	1.98752	1.74±0.25	1.97144	1.9426	1.96±0.01
N41770		1.11125	1.17139	1.14±0.03	1.15418	1.29205	1.22±0.07	1.40542	1.31579	1.36±0.04
N41941	LOC148250 (na)	1.24128	1.23881	1.24±0	1.44038	1.33954	1.39±0.05	1.5675	1.29586	1.43±0.14
N42131	nuclear DNA-binding protein (C1D)	1.3671	1.52584	1.45±0.08	1.36793	1.52453	1.45±0.08	1.37832	1.12137	1.25±0.13
N42169	Sapiens, clone IMAGE-3959993, mRNA	1.28657	1.37073	1.33±0.04	1.41146	1.45478	1.43±0.02	1.39598	1.17817	1.29±0.11
N42184	chromosome 1 open reading frame 37 (C1orf37)	1.11466	1.1519	1.13±0.02	1.34331	1.3658	1.35±0.01	1.41099	1.49198	1.45±0.04
N42273	signal-induced proliferation-associated gene 1 (SIPA1)	1.05459	1.09222	1.07±0.02	1.08305	1	1.08	1.7136	1.43025	1.57±0.14
N42312	lipoma HMGIC fusion partner (LHFP)	1.42768	1.19046	1.31±0.12	1.38621	1.37969	1.38±0	1.23442	1.2645	1.25±0.02
N42329		1.25205	1.19535	1.22±0.03	1.307	1.34184	1.32±0.02	1.4149	1.1038	1.26±0.16
N42596	epiregulin (EREG)	1.32648	1.35929	1.34±0.02	1.17399	1.32805	1.25±0.08	1.05375	1.11418	1.08±0.03
N42634	Homo sapiens transcribed sequences	1.27331	1.19414	1.23±0.04	1.41776	1.42673	1.42±0	1.4482	1.44772	1.45±0
N42712	Homo sapiens transcribed sequences	1.15597	1.19756	1.18±0.02	1.38324	1.40423	1.39±0.01	1.52061	1.07083	1.3±0.22
N42722	guanine nucleotide binding protein (G protein), gamma 12 (GNG12)	1.47551	1.40478	1.44±0.04	1.40105	1.58921	1.5±0.09	1.44884	1.11031	1.28±0.17
N42803	putative L-type neutral amino acid transporter (KIAA0436)	1.02411	1.16629	1.1±0.07	1.41509	1.46749	1.44±0.03	1.14013	0.995921	1.07±0.07
N42804	chromosome 10 open reading frame 45 (C10orf45)	1.08788	1.20344	1.15±0.06	1.32888	1.37989	1.35±0.03	1.04171	0.942952	0.99±0.05
N42915		1.10916	1.06841	1.09±0.02	1.31407	1.38613	1.35±0.04	1.26711	1.11757	1.19±0.07
N43019	collagen, type V, alpha 2 (COL5A2)	0.587611	1.47902	1.03±0.45	1.11268	1.57478	1.34±0.23	1.46318	1.49185	1.48±0.01
N43754	potassium voltage-gated channel, shaker-related subfamily, beta member 2 (KCNAB2)	0.791139	1.21805	1±0.21	1.32922	1.3203	1.32±0	1.02576	0.921473	0.97±0.05
N43838	erythrocyte membrane protein band 4.1-like 3 (EPB41L3)	1.31596	1.48233	1.4±0.08	1.2926	1.00586	1.15±0.14	1.23623	1.05729	1.15±0.09
N44569	Sapiens, clone IMAGE-3632546, mRNA	0.918808	1.33586	1.13±0.21	1.10649	1.35753	1.23±0.13	2.15182	1.9482	2.05±0.1
N44650	peptidase D (PEPD)	1.25044	1.82278	1.54±0.29	1.23825	1.25162	1.24±0.01	1.41755	1.62318	1.52±0.1
N44807	NF-kappaB activating protein (NKAP)	1.06616	1.17444	1.12±0.05	1.33572	1.40618	1.37±0.04	1.32305	1.29778	1.31±0.01
N44809	ras homolog gene family, member E (ARHE)	1.10024	1.52031	1.31±0.21	1.41997	1.34325	1.38±0.04	1.22653	1.13384	1.18±0.05
N44874	ubiquitin-protein isopeptide ligase (E3) (KIAA0010)	1.40856	1.30407	1.36±0.05	1.25186	1.24421	1.25±0	1.19126	1.2152	1.2±0.01
N45213	similar to zinc finger protein Zec (na)	0.439374	0.272259	0.36±0.08	0.370575	0.297042	0.33±0.04	0.25861	0.252502	0.26±0
N45453	Homo sapiens transcribed sequences	1.39599	1.52262	1.46±0.06	0.989818	1.14563	1.07±0.08	1.22055	1.00785	1.11±0.11
N45496	GTF2I repeat domain containing 1 (GTF2IRD1)	1.30075	1.30763	1.3±0	0.969735	1.22988	1.1±0.13	1.2978	1.38565	1.34±0.04
N45505	vav 1 oncogene (VAV1)	1.00744	0.275651	0.64±0.37	0.518962	0.306967	0.41±0.11	0.302665	0.325449	0.31±0.01
N45518	NCK-associated protein 1 (NCKAP1)	0.906862	1.14709	1.03±0.12	1.56094	1.96675	1.76±0.2	1.57245	1.2161	1.39±0.18
N46101		1.21129	1.13025	1.17±0.04	1.03792	1.04853	1.04±0.01	1.36866	1.32379	1.35±0.02
N46627	UDP-N-acetyl-alpha-D-galactosamine-polypeptide N-acetylgalactosaminyltransferase 7 (GALNT7)	0.510368	0.221696	0.37±0.14	0.388904	0.353073	0.37±0.02	0.276346	0.32682	0.3±0.03
N46720	serologically defined colon cancer antigen 8 (SDCCAG8)	0.308945	0.123279	0.22±0.09	0.310572	0.120713	0.22±0.09	0.20859	0.226553	0.22±0.01
N47249	hypothetical protein FLJ90798 (FLJ90798)	1.27954	1.35444	1.32±0.04	1.36666	1.33049	1.35±0.02	1.20084	1.03798	1.12±0.08
N47284		0.480159	0.219963	0.35±0.13	0.286034	0.208575	0.25±0.04	0.266309	0.322956	0.29±0.03
N47346	guanine nucleotide binding protein (G protein), gamma 12 (GNG12)	1.14885	1.24983	1.2±0.05	1.31625	1.73831	1.53±0.21	1.2964	1.05685	1.18±0.12
N47405	Homo sapiens transcribed sequences	0.87973	1.04745	0.96±0.08	1.0724	1.55893	1.32±0.24	1.37629	1.51942	1.45±0.07
N47468	zinc finger protein 281 (ZNF281)	1.5008	1.24289	1.37±0.13	1.63874	1.55631	1.6±0.04	1.54441	1.48937	1.52±0.03
N48042	KIAA0453 protein (KIAA0453)	1.3802	1.54984	1.47±0.08	1.3113	1.0583	1.18±0.13	1.31359	1.18483	1.25±0.06
N48132	RAB26, member RAS oncogene family (RAB26)	0.294794	0.127622	0.21±0.08	0.334689	0.147397	0.24±0.09	0.273192	0.294908	0.28±0.01
N48215	solute carrier family 20 (phosphate transporter), member 1 (SLC20A1)	1.18151	1.14535	1.16±0.02	1.52366	1.65581	1.59±0.07	1.27114	1.19285	1.23±0.04
N48651	Homo sapiens transcribed sequences	1.1117	1.31805	1.21±0.1	1.30352	1.35394	1.33±0.03	1.27274	1.17496	1.22±0.05
N48749	fatty-acid-Coenzyme A ligase, long-chain 3 (FACL3)	1.2936	1.76346	1.53±0.23	1.5768	1.13316	1.35±0.22	1.25868	1.60533	1.43±0.17
N49034	hypothetical protein MGC8721 (MGC8721)	1.23755	1.38852	1.31±0.08	1.36276	1.38834	1.38±0.01	1.20047	1.0823	1.14±0.06
N49536	Homo sapiens transcribed sequences	0.859751	1.24208	1.05±0.19	1.31177	1.32572	1.32±0.01	0.943903	0.788468	0.87±0.08
N50315	pre-mRNA splicing SR protein rA4 (KIAA1172)	0.365431	0.20252	0.28±0.08	0.275025	0.255573	0.27±0.01	0.23734	0.21003	0.22±0.01
N50349	Rho guanine nucleotide exchange factor (GEF) 10 (ARHGEF10)	1.34316	1.30196	1.32±0.02	1.30151	1.25019	1.28±0.03	1.20008	1.12107	1.16±0.04
N50375	activated RNA polymerase II transcription cofactor 4 (PC4)	0.920822	0.797903	0.86±0.06	1.30635	1.35039	1.33±0.02	1.03573	0.981386	1.01±0.03
N50569	zinc finger protein 177 (ZNF177)	1.09594	1.21731	1.16±0.06	1.44075	1.3675	1.4±0.04	1.07929	1.00173	1.04±0.04
N52004	Sapiens, clone IMAGE-5294561, mRNA	0.998775	1.14893	1.07±0.08	1.31328	1.29654	1.3±0.01	1.3344	1.09823	1.22±0.12
N53607	S-adenosylhomocysteine hydrolase (AHCY)	1.46047	1.50821	1.48±0.02	1.46288	1.27238	1.37±0.1	1.22284	1.24257	1.23±0.01
N53715	salvador homolog 1 (Drosophila) (SAV1)	1.3078	1.57307	1.44±0.13	0.984742	1.09727	1.04±0.06	1.30059	1.16526	1.23±0.07
N53883	KIAA0276 protein (KIAA0276)	0.310037	0.104647	0.21±0.1	0.332756	0.165168	0.25±0.08	0.19547	0.201597	0.2±0
N54758	Homo sapiens transcribed sequence with weak similarity to protein ref-NP_071431.1 (H.sapiens) cytokine receptor-like factor 2; cytokine receptor CRL2 precusor [Homo sapiens]	1.29422	1.42153	1.36±0.06	1.50589	1.26464	1.39±0.12	1.20474	1.12048	1.16±0.04
N55600	tumor protein p53 inducible protein 11 (TP53I11)	0.83335	1.2311	1.03±0.2	1.30422	1.19791	1.25±0.05	1.35183	1.29816	1.32±0.03
N56855	cytochrome P450, family 19, subfamily A, polypeptide 1 (CYP19A1)	1.14162	1.15988	1.15±0.01	1.09752	1.45628	1.28±0.18	1.41065	1.35219	1.38±0.03
N57076	KIAA1909 protein (KIAA1909)	1.35185	1.17343	1.26±0.09	1.4861	1.10798	1.3±0.19	1.42105	1.60752	1.51±0.09
N57190	three prime repair exonuclease 2 (TREX2)	1.41822	1.42738	1.42±0	0.962767	1.0964	1.03±0.07	1.16048	1.25424	1.21±0.05
N57194	small fragment nuclease (DKFZP566E144)	1.2675	1.37908	1.32±0.06	1.27623	1.26271	1.27±0.01	1.49144	1.3321	1.41±0.08
N57354	matrix metalloproteinase 2 (gelatinase A, 72kDa gelatinase, 72kDa type IV collagenase) (MMP2)	1.22622	1.28682	1.26±0.03	1.26327	1.30034	1.28±0.02	1.31766	1.32753	1.32±0
N57398	proteasome (prosome, macropain) activator subunit 1 (PA28 alpha) (PSME1)	1.09742	1.40814	1.25±0.16	1.28674	1.37324	1.33±0.04	1.31433	1.42807	1.37±0.06
N57424	Clone 23612 mRNA sequence	1.37074	1.327	1.35±0.02	1.26459	1.18751	1.23±0.04	1.3185	1.36107	1.34±0.02
N57430	hypothetical protein MGC33365 (MGC33365)	1.34973	1.378	1.36±0.01	1.08306	1.30181	1.19±0.11	1.36919	1.29535	1.33±0.04
N57448	membrane component, chromosome 11, surface marker 1 (M11S1)	1.32923	1.37384	1.35±0.02	1.29649	1.31496	1.31±0.01	1.30778	1.3054	1.31±0
N59677	proteasome (prosome, macropain) subunit, alpha type, 7 (PSMA7)	1.35561	1.22929	1.29±0.06	1.31083	1.29777	1.3±0.01	1.36241	1.15801	1.26±0.1
N59684		0.375104	0.110225	0.24±0.13	0.388143	0.147083	0.27±0.12	0.207365	0.231977	0.22±0.01
N62099		1.30312	1.32945	1.32±0.01	1.23556	1.12603	1.18±0.05	1.10789	1.06638	1.09±0.02
N64089	chromosome 20 open reading frame 121 (C20orf121)	1.30658	1.49784	1.4±0.1	0.950819	1.10368	1.03±0.08	1.33546	1.29756	1.32±0.02
N66548	stearoyl-CoA desaturase (delta-9-desaturase) (SCD)	1.17442	1.23488	1.2±0.03	1.67305	1.54491	1.61±0.06	0.965925	1.38277	1.17±0.21
N71041	polymerase (RNA) I polypeptide D, 16kDa (POLR1D)	1.08575	1.90167	1.49±0.41	1.52796	1.42378	1.48±0.05	1.31511	1.32079	1.32±0
N71428	Homo sapiens transcribed sequences	1.51885	1.6735	1.6±0.08	1.01585	1.04882	1.03±0.02	1.28613	1.11668	1.2±0.08
N71848	muscleblind-like 2 (Drosophila) (MBNL2)	1.20063	1.10002	1.15±0.05	1.53421	1.57844	1.56±0.02	1.34731	1.18349	1.27±0.08
N72140	transient receptor potential cation channel, subfamily M, member 1 (TRPM1)	1.14448	1.65206	1.4±0.25	1.30007	1.3315	1.32±0.02	1.34591	1.33651	1.34±0
N72460		1.05625	1.44226	1.25±0.19	1.11687	1.23975	1.18±0.06	1.34225	1.38831	1.37±0.02
N72631	cytochrome P450, family 3, subfamily A, polypeptide 5 (CYP3A5)	0.891235	1.67922	1.29±0.39	1.93028	1.56529	1.75±0.18	1.49186	1.52666	1.51±0.02
N72642	Siah-interacting protein (SIP)	1.39481	1.36673	1.38±0.01	1.37286	1.61827	1.5±0.12	1.13981	1.02664	1.08±0.06
N72767		1.30727	1.35783	1.33±0.03	0.968065	1.07659	1.02±0.05	0.936646	0.812278	0.87±0.06
N75101	follistatin-like 3 (secreted glycoprotein) (FSTL3)	1.07554	1.33043	1.2±0.13	1.3736	1.5508	1.46±0.09	1.79716	1.34043	1.57±0.23
N75104	zinc finger protein 302 (ZNF302)	1.41628	1.35976	1.39±0.03	1.35363	1.37865	1.37±0.01	1.3154	1.28187	1.3±0.02
N75177	Homo sapiens transcribed sequences	1.11729	1.30482	1.21±0.09	1.40657	1.38883	1.4±0.01	1.38766	1.22686	1.31±0.08
N75184	nucleoporin-like protein 1 (NLP_1)	1.31673	1.61032	1.46±0.15	1.46494	1.36948	1.42±0.05	1.31861	1.32508	1.32±0
N75196	Homo sapiens transcribed sequences	1.47357	1.62036	1.55±0.07	1.46571	1.76968	1.62±0.15	1.64465	1.57352	1.61±0.04
N75731	Homo sapiens transcribed sequences	0.949431	1.59418	1.39±0.42	1.53066	1.49825	1.33	1.14703	1.38699	1.54±0.02
N75731	Homo sapiens transcribed sequences	0.962576	1.81216	1.27±0.32	1.33104	1	1.51±0.02	1.55641	1.5175	1.27±0.12
N76229	Sapiens cDNA FLJ39718 fis, clone SMINT2013695.	1.56477	1.36367	1.46±0.1	1	1.23687	1.24	1.35181	1.11499	1.23±0.12
N76262	hypothetical protein FLJ22875 (FLJ22875)	1.37504	1.38796	1.38±0.01	1.36246	1.29203	1.33±0.04	1.11394	1.04958	1.08±0.03
N76705	cell adhesion molecule with homology to L1CAM (close homolog of L1) (CHL1)	0.424125	0.269577	0.35±0.08	0.432445	0.322905	0.38±0.05	0.273394	0.318935	0.3±0.02
N76908		1.28228	1.23478	1.26±0.02	1.04236	1.38415	1.21±0.17	1.325	1.38394	1.35±0.03
N76913	Homo sapiens transcribed sequences	1.3124	1.4705	1.39±0.08	1.37511	1.12259	1.25±0.13	1.51259	1.42725	1.47±0.04
N76996	metallothionein 1G (MT1G)	1.04329	1.1254	1.08±0.04	1.2219	0.944904	1.08±0.14	1.52005	1.45288	1.49±0.03
N77112	IQ motif containing GTPase activating protein 1 (IQGAP1)	1.246	1.94685	1.6±0.35	1.40769	1.67395	1.54±0.13	1.52086	1.43163	1.48±0.04
N77572	translocation associated membrane protein 1 (TRAM1)	0.948514	0.946905	0.95±0	1.34792	1.46616	1.41±0.06	1.11119	0.918124	1.01±0.1
N77703	unknown MGC21654 product (MGC21654)	0.476758	0.105201	0.29±0.19	0.276262	0.129053	0.2±0.07	0.307281	0.184388	0.25±0.06
N77724	HSPC009 protein (HSPC009)	0.82849	0.885985	0.86±0.03	0.889863	1.063	0.98±0.09	2.14557	1.74657	1.95±0.2
N78172	echinoderm microtubule associated protein like 4 (EML4)	1.33048	1.46676	1.4±0.07	0.922491	0.958676	0.94±0.02	0.94624	1.02684	0.99±0.04
N78350		1.45082	1.40722	1.43±0.02	1.19856	1.16925	1.18±0.01	1.19869	1.57007	1.38±0.19
N78464	arginyltransferase 1 (ATE1)	1.18898	1.31123	1.25±0.06	1.30509	1.48083	1.39±0.09	1.05937	1.07784	1.07±0.01
N79121	eukaryotic translation initiation factor 2, subunit 1 alpha, 35kDa (EIF2S1)	1.07515	1.10856	1.09±0.02	1.29479	1.49971	1.4±0.1	1.15432	0.930461	1.04±0.11
N79201	Homo sapiens transcribed sequences	1.36192	1.33056	1.35±0.02	1.25468	1.47053	1.36±0.11	1.28504	1.12569	1.21±0.08
N79332	phosphoglucomutase 2-like 1 (PGM2L1)	1.17543	1.02809	1.1±0.07	1.56267	1.37435	1.47±0.09	1.21496	1.34158	1.28±0.06
N79343	tumor antigen SLP-8p (HCC8)	1.33498	1.07923	1.21±0.13	1.42992	1.37524	1.4±0.03	1.43778	1.12202	1.28±0.16
N79649		1.05357	1.27881	1.17±0.11	1.2941	1.48891	1.39±0.1	1.19672	1.17103	1.18±0.01
N80294	podocalyxin-like (PODXL)	1.25738	0.891904	1.07±0.18	1.1787	1.06262	1.12±0.06	1.29469	1.36823	1.33±0.04
N80347	Homo sapiens transcribed sequences	1.3677	1.03515	1.2±0.17	1.3032	1.30329	1.3±0	1.33522	1.11146	1.22±0.11
N80432		0.26957	0.343495	0.31±0.04	0.300569	0.152167	0.23±0.07	0.177768	0.183624	0.18±0
N81000	Homo sapiens transcribed sequences	1.52206	1.44781	1.48±0.04	1.12413	1.20157	1.16±0.04	1.16957	1.12111	1.15±0.02
N90458	retinoid X receptor, beta (RXRB)	0.402801	0.222189	0.31±0.09	0.495566	0.211794	0.35±0.14	0.232132	0.275695	0.25±0.02
N90478		1.37446	1.23997	1.31±0.07	0.988958	1.13874	1.06±0.07	1.37084	1.359	1.36±0.01
N91417	nerve injury gene 283 (NIN283)	0.969135	1.11096	1.04±0.07	1.33535	1.54343	1.44±0.1	1.09774	1.06745	1.08±0.02
N91716	Homo sapiens transcribed sequence with weak similarity to protein ref-NP_060312.1 (H.sapiens) hypothetical protein FLJ20489 [Homo sapiens]	1.40503	1.3796	1.39±0.01	0.849932	1.17621	1.01±0.16	1.07965	1.1822	1.13±0.05
N92124		1.36136	1.2369	1.3±0.06	1	1.10439	1.1	1.34517	1.33281	1.34±0.01
N92208	protein phosphatase 4, regulatory subunit 2 (PPP4R2)	1.1866	1.04558	1.12±0.07	1.3995	1.3552	1.38±0.02	1.21395	1.22009	1.22±0
N92228		1.33038	1.33786	1.33±0	1.15111	1.21288	1.18±0.03	1.1421	1.20935	1.18±0.03
N92308	protein phosphatase 1, regulatory (inhibitor) subunit 16A (PPP1R16A)	1.20696	0.88788	1.05±0.16	1.02399	0.993927	1.01±0.02	1.52352	1.40212	1.46±0.06
N92637	Homo sapiens transcribed sequences	0.491338	0.365094	0.43±0.06	0.474596	0.392795	0.43±0.04	0.344015	0.299161	0.32±0.02
N92643	calcium/calmodulin-dependent serine protein kinase (MAGUK family) (CASK)	1	1.31189	1.31	1.43474	1.45631	1.45±0.01	1.02377	1.03969	1.03±0.01
N94148		1.31601	1.33882	1.33±0.01	1.34726	1.38294	1.37±0.02	1.21873	1	1.11±0.11
N94177	poly(rC) binding protein 2 (PCBP2)	0.516276	0.278051	0.4±0.12	0.388113	0.332605	0.36±0.03	0.27521	0.333041	0.3±0.03
N94714		1.11647	1.62553	1.37±0.25	1.7143	1.74035	1.73±0.01	1.29183	1.25091	1.27±0.02
N94875	TAF4b RNA polymerase II, TATA box binding protein (TBP)-associated factor, 105kDa (TAF4B)	1.30463	1.37099	1.34±0.03	0.932486	1.00763	0.97±0.04	1.1771	1.40029	1.29±0.11
N95560	suppressor of cytokine signaling 5 (SOCS5)	1.18589	1.30825	1.25±0.06	1.31468	1.39172	1.35±0.04	1.28587	1.11092	1.2±0.09
N95578	Sapiens mRNA; cDNA DKFZp434D0818 (from clone DKFZp434D0818)	1.74217	1.60514	1.67±0.07	0.999086	1.25329	1.13±0.13	1.04651	1.18532	1.12±0.07
N98241	Homo sapiens transcribed sequences	0.919793	1.02402	0.97±0.05	0.920908	0.937591	0.93±0.01	1.57818	1.37755	1.48±0.1
N98254	RNA cyclase homolog (RNAC)	1.08601	1.28383	1.18±0.1	1.47066	1.52779	1.5±0.03	1.39107	1.31575	1.35±0.04
N98307	SH3-domain GRB2-like 3 (SH3GL3)	1.30953	1.49666	1.4±0.09	1.17418	1.18353	1.18±0	1.33873	1.33928	1.34±0
N98784	proteasome (prosome, macropain) 26S subunit, non-ATPase, 4 (PSMD4)	1.35969	1.48038	1.42±0.06	1.41381	1.47714	1.45±0.03	1.4607	1.4753	1.47±0.01
N98797	Homo sapiens transcribed sequence with weak similarity to protein pir-A43932 (H.sapiens) A43932 mucin 2 precursor, intestinal - human (fragments)	0.905225	1.29609	1.1±0.2	1.41855	1.34712	1.38±0.04	1.13747	1.14412	1.14±0
N99223	Homo sapiens transcribed sequences	1.3399	1.57665	1.46±0.12	1	1.07676	1.08	1.28333	1.30337	1.29±0.01
N99506	Rag D protein (RAGD)	1.58742	1.35689	1.47±0.12	1.17021	1.28653	1.23±0.06	1.20666	1.03051	1.12±0.09
N99556	CDC42 binding protein kinase beta (DMPK-like) (CDC42BPB)	1.16079	1.62274	1.39±0.23	1.36992	1.35376	1.36±0.01	1.14301	1.68797	1.42±0.27
N99690	chromosome 20 open reading frame 111 (C20orf111)	1.28067	1.34951	1.32±0.03	1.34521	1.46234	1.4±0.06	1.32055	1.32947	1.33±0
R01484	Homo sapiens transcribed sequences	0.635587	0.46121	0.55±0.09	0.727625	0.614083	0.67±0.06	0.290386	0.291814	0.29±0
R01823		0.405658	0.155099	0.28±0.13	0.288459	0.162685	0.23±0.06	0.185775	0.225456	0.21±0.02
R01888		0.400811	0.152204	0.28±0.12	0.317951	0.181724	0.25±0.07	0.196467	0.316702	0.26±0.06
R02663	angiotensinogen (serine (or cysteine) proteinase inhibitor, clade A (alpha-1 antiproteinase, antitrypsin), member 8) (AGT)	0.547882	0.461192	0.5±0.04	0.607217	0.5012	0.55±0.05	0.283568	0.174112	0.23±0.05
R05361		0.502636	0.240858	0.37±0.13	0.419258	0.644902	0.53±0.11	0.218652	0.263102	0.24±0.02
R06013	CDK5 regulatory subunit associated protein 2 (CDK5RAP2)	0.804263	0.946915	0.88±0.07	1.35494	1.40882	1.38±0.03	0.953856	1.05608	1±0.05
R09580	Homo sapiens transcribed sequences	0.998656	1.21863	1.11±0.11	1.18073	1.32828	1.25±0.07	1.3079	1.29549	1.3±0.01
R09962	postmeiotic segregation increased 2-like 6 (PMS2L6)	0.228131	0.0890361	0.16±0.07	0.238836	0.11132	0.18±0.06	0.16909	0.16944	0.17±0
R10282	tripartite motif-containing 10 (TRIM10)	0.936594	0.85854	0.9±0.04	1.08325	0.965242	1.02±0.06	1.3941	1.36905	1.38±0.01
R10320	Sapiens cDNA FLJ36584 fis, clone TRACH2013450.	1.04433	1.2765	1.16±0.12	1.30466	1.45231	1.38±0.07	1.22075	1.12615	1.17±0.05
R11685	COP9 constitutive photomorphogenic homolog subunit 5 (Arabidopsis) (COPS5)	0.92093	1.34652	1.13±0.21	1.44767	1.67589	1.56±0.11	1.22891	1.29141	1.26±0.03
R11717	dual specificity phosphatase 11 (RNA/RNP complex 1-interacting) (DUSP11)	1.01881	1.00643	1.01±0.01	1.43619	1.54409	1.49±0.05	1.12691	1.41884	1.27±0.15
R11719	nucleolar protein 1, 120kDa (NOL1)	1.64351	1.87399	1.76±0.12	1.24078	1.15514	1.2±0.04	1.05606	1.11273	1.08±0.03
R11926	DEAH (Asp-Glu-Ala-His) box polypeptide 29 (DHX29)	1.3392	1.37725	1.36±0.02	1.49968	1.43643	1.47±0.03	1.23664	1.30134	1.27±0.03
R11926	DEAH (Asp-Glu-Ala-His) box polypeptide 29 (DHX29)	1.34295	1.71154	1.53±0.18	1.39768	1.25184	1.32±0.07	1.11917	0.943642	1.03±0.09
R11945	GL004 protein (GL004)	1.35199	1.44993	1.4±0.05	1.0282	1.19443	1.11±0.08	0.912802	0.905051	0.91±0
R11946	microsomal glutathione S-transferase 1 (MGST1)	0.843535	1.04089	0.94±0.1	1.42626	1.40969	1.42±0.01	0.858325	0.785308	0.82±0.04
R12025	bifunctional apoptosis regulator (BFAR)	1.3902	1.46669	1.43±0.04	1.1263	1.26789	1.2±0.07	1.17074	1.09308	1.13±0.04
R12054	solute carrier family 7, (cationic amino acid transporter, y+ system) member 11 (SLC7A11)	0.81897	0.765027	0.79±0.03	1.35643	1.61585	1.49±0.13	0.962529	0.860468	0.91±0.05
R12118	similar to heparan sulfate 6-O-sulfotransferase; heparan-sulfate 6-sulfotransferase (na)	1.50722	1.33465	1.42±0.09	1.17395	1.03779	1.11±0.07	0.953197	1.0015	0.98±0.02
R12535	chimerin (chimaerin) 1 (CHN1)	1.3298	0.989836	1.16±0.17	1.41954	1.31033	1.36±0.05	1.19674	0.969848	1.08±0.11
R12722	KIAA1698 protein (KIAA1698)	0.792918	1.18534	0.99±0.2	1.02371	1.08564	1.05±0.03	1.44094	1.38263	1.41±0.03
R12743	HECT domain containing 1 (HECTD1)	1.15622	0.947989	1.05±0.1	1.74302	1.64362	1.69±0.05	1.32685	1.07705	1.2±0.12
R12825	CDC23 (cell division cycle 23, yeast, homolog) (CDC23)	1.6414	1.44049	1.54±0.1	1.29298	1.13215	1.21±0.08	1.1249	1.13041	1.13±0
R12880	TruB pseudouridine (psi) synthase homolog 1 (E. coli) (TRUB1)	0.981885	0.790903	0.89±0.1	1.34334	1.42337	1.38±0.04	1.07077	1.1012	1.09±0.02
R13108	hypothetical protein FLJ36666 (FLJ36666)	1.18838	1.21148	1.2±0.01	0.80741	1.05603	0.93±0.12	1.47971	1.56644	1.52±0.04
R13172	nuclear receptor co-repressor 1 (NCOR1)	1.40273	1.60172	1.5±0.1	1.72572	1.43635	1.58±0.14	1.05017	1.07782	1.06±0.01
R13557	replication protein A2, 32kDa (RPA2)	1.34252	1.39963	1.37±0.03	1.07198	1.24913	1.16±0.09	1.02209	0.9076	0.96±0.06
R13573		1.1196	1.15255	1.14±0.02	0.992058	1.08563	1.04±0.05	1.64968	1.58224	1.62±0.03
R13675	p21(CDKN1A)-activated kinase 6 (PAK6)	1.30802	1.49684	1.4±0.09	1.50413	1.22426	1.36±0.14	1.36805	1.54585	1.46±0.09
R13753	ankyrin repeat domain 6 (ANKRD6)	0.649331	1.04308	0.85±0.2	1.196	1.00931	1.1±0.09	1.29242	1.63405	1.46±0.17
R13896		1.03893	1.33493	1.19±0.15	1.52936	1.17267	1.35±0.18	1.63001	1.52314	1.58±0.05
R14003		1.20955	1.33637	1.27±0.06	1.40126	1.59122	1.5±0.09	1.03546	1.12848	1.08±0.05
R14061	par-3 partitioning defective 3 homolog (C. elegans) (PARD3)	1.59403	1.4454	1.52±0.07	1.15193	1.07848	1.12±0.04	1.05443	1.04898	1.05±0
R14275	cofactor required for Sp1 transcriptional activation, subunit 2, 150kDa (CRSP2)	1.14119	1.6953	1.42±0.28	1.38866	1.34028	1.36±0.02	1.28213	1.45955	1.37±0.09
R14348		1.36432	1.54127	1.45±0.09	1.38898	1.04356	1.22±0.17	0.968273	1.09478	1.03±0.06
R14518		1.48273	1.09335	1.29±0.19	1.2975	1.34597	1.32±0.02	1.00222	1.04924	1.03±0.02
R14521	spectrin SH3 domain binding protein 1 (SSH3BP1)	1.25878	1.22661	1.24±0.02	1.45106	1.66615	1.56±0.11	1.36426	1.25973	1.31±0.05
R14552	SEC24 related gene family, member B (S. cerevisiae) (SEC24B)	1.22186	1.21886	1.22±0	1.38611	1.60129	1.49±0.11	1.18318	1.25915	1.22±0.04
R14554	desmuslin (DMN)	1.40852	1.22212	1.32±0.09	1.33092	1.44837	1.39±0.06	1.17177	1.42845	1.3±0.13
R14580		0.483369	0.174412	0.33±0.15	0.304243	0.26169	0.28±0.02	0.282731	0.337073	0.31±0.03
R14623	neuritin 1 (NRN1)	0.816583	1.48744	1.15±0.34	0.917681	1.16932	1.04±0.13	1.35504	1.49466	1.42±0.07
R14634	likely ortholog of mouse deleted in polyposis 1 (DP1)	0.760687	1.39093	1.08±0.32	1.72093	1.94647	1.83±0.11	1.60098	1.50706	1.55±0.05
R15256		1.08467	1.18653	1.14±0.05	1.50737	1.26785	1.39±0.12	1.68216	1.67788	1.68±0
R15336	nephronophthisis 4 (NPHP4)	1.25667	1.45175	1.35±0.1	1.02178	1.34442	1.18±0.16	1.46124	1.48838	1.47±0.01
R16027		1.21688	1.45004	1.33±0.12	1.37902	1.32327	1.35±0.03	1.30705	1.56329	1.44±0.13
R16035	transmembrane 4 superfamily member 11 (plasmolipin) (TM4SF11)	1.17222	1.24304	1.21±0.04	1.3386	1.37202	1.36±0.02	1.2347	1.14412	1.19±0.05
R16054		1.39246	1.30978	1.35±0.04	1.1023	1.1194	1.11±0.01	1.25353	1.21767	1.24±0.02
R16323	Homo sapiens transcribed sequences	1.39789	1.40375	1.4±0	1.19823	1.07433	1.14±0.06	1.03914	0.89332	0.97±0.07
R16392	Homo sapiens transcribed sequences	1.33875	1.34491	1.34±0	1.24999	1.0914	1.17±0.08	1.08052	0.954304	1.02±0.06
R17293	GLE1 RNA export mediator-like (yeast) (GLE1L)	1.11726	1.655	1.39±0.27	1.58932	1.15796	1.37±0.22	1.44756	1.64576	1.55±0.1
R17818	hypothetical protein MGC39325 (MGC39325)	0.859377	1.8705	1.36±0.51	0.929837	0.59555	0.76±0.17	1.44807	1.91389	1.68±0.23
R17856		1.48457	1.36341	1.42±0.06	1.04122	1.05832	1.05±0.01	1.11656	1.24511	1.18±0.06
R17859	DKFZP434C131 protein (DKFZP434C131)	0.926414	1.41895	1.17±0.25	1.00959	1.22066	1.12±0.11	1.91674	1.66506	1.79±0.13
R18874	protein phosphatase 5, catalytic subunit (PPP5C)	1.46653	1.47211	1.47±0	0.930912	1.06963	1±0.07	1.28263	1.06099	1.17±0.11
R19342	KIAA1337 protein (KIAA1337)	1.17385	1.35357	1.26±0.09	1.32162	1.43956	1.38±0.06	1.13027	1.3523	1.24±0.11
R19556	NAG14 protein (NAG14)	1.42727	1.37629	1.4±0.03	0.929826	1.04589	0.99±0.06	1.20931	1.28943	1.25±0.04
R19699	EBP50-PDZ interactor of 64 kD (EPI64)	1.44739	1.57182	1.51±0.06	1.12274	1.12792	1.13±0	1.28975	1.6986	1.49±0.2
R19894		1.5159	1.21899	1.37±0.15	1.63996	1.89904	1.77±0.13	1.35334	1.218	1.29±0.07
R20452	calpain 10 (CAPN10)	0.976511	1.39825	1.19±0.21	1.14169	1.02541	1.08±0.06	1.51743	1.49172	1.5±0.01
R20856	ADP-ribosylation factor guanine nucleotide factor 6 (EFA6R)	0.896507	1.07426	0.99±0.09	1.73229	1.10291	1.42±0.31	1.35151	1.32347	1.34±0.01
R22377		0.974382	1.49495	1.23±0.26	1.38311	1.39618	1.39±0.01	1.25614	1.44178	1.35±0.09
R23410	DiGeorge syndrome critical region gene 14 (DGCR14)	1.06697	1.29726	1.18±0.12	1.06223	1.09133	1.08±0.01	1.43465	1.31976	1.38±0.06
R23436	protein kinase, cAMP-dependent, regulatory, type II, alpha (PRKAR2A)	0.354005	0.295697	0.32±0.03	0.486755	0.543357	0.52±0.03	0.229488	0.203917	0.22±0.01
R23610	LOC223082 (LOC223082)	1.0409	1.03371	1.04±0	1.49731	1.50468	1.5±0	1.30321	1.21959	1.26±0.04
R23635	proteasome (prosome, macropain) 26S subunit, non-ATPase, 12 (PSMD12)	0.445893	0.275795	0.36±0.09	0.396419	0.260967	0.33±0.07	0.303315	0.275351	0.29±0.01
R24559	hypothetical protein LOC283267 (LOC283267)	1.65459	1.62282	1.64±0.02	1.27368	1.58449	1.43±0.16	1.44041	1.4839	1.46±0.02
R24567	KIAA1322 protein (KIAA1322)	1.44198	1.53504	1.49±0.05	1.11984	1.20092	1.16±0.04	1.22807	1.01652	1.12±0.11
R24577	arginine-glutamic acid dipeptide (RE) repeats (RERE)	1.16927	1.52787	1.35±0.18	1.31366	1.62939	1.47±0.16	1.17507	1.33196	1.25±0.08
R24623	ATPase, H+ transporting, lysosomal interacting protein 2 (ATP6IP2)	1.23652	1.28646	1.26±0.02	1.40569	1.5709	1.49±0.08	1.30817	1.08535	1.2±0.11
R24648	stomatin (STOM)	0.936108	1.32145	1.13±0.19	1.51795	1.84131	1.68±0.16	1.38683	1.11392	1.25±0.14
R24814	neurotrophic tyrosine kinase, receptor, type 3 (NTRK3)	1.26729	1.37524	1.32±0.05	1.30555	1.43446	1.37±0.06	1.19503	1.35803	1.28±0.08
R24816	KIAA0056 protein (KIAA0056)	1.22336	1.6435	1.43±0.21	1.46636	1.35017	1.41±0.06	1.01669	1.1471	1.08±0.07
R24904	hypothetical protein PP1665 (PP1665)	0.481343	0.25642	0.37±0.11	0.334764	0.252181	0.29±0.04	0.271124	0.312617	0.29±0.02
R24935	T-cell immunomodulatory protein (CDA08)	1.20517	1.17127	1.19±0.02	1.48492	1.78078	1.63±0.15	0.998919	1.32872	1.16±0.16
R25020	nuclear protein, marker for differentiated aortic smooth muscle and down-regulated with vascular injury (APEG1)	0.770769	1.51008	1.14±0.37	1.11451	1.19279	1.15±0.04	1.57222	1.77337	1.67±0.1
R25036	N-deacetylase/N-sulfotransferase (heparan glucosaminyl) 1 (NDST1)	1.20314	1.37017	1.29±0.08	1.34107	1.41677	1.38±0.04	1.23634	1.17561	1.21±0.03
R25070		1.37138	1.42589	1.4±0.03	1.10939	1.18154	1.15±0.04	1.46108	1.23657	1.35±0.11
R25089	DnaJ (Hsp40) homolog, subfamily A, member 1 (DNAJA1)	1.07521	1.64762	1.36±0.29	1.56759	2.08314	1.83±0.26	1.26531	1.2534	1.26±0.01
R25121		0.991455	0.946765	0.97±0.02	1.19815	1.0692	1.13±0.06	1.57182	1.30157	1.44±0.14
R25275	glycogen synthase kinase 3 beta (GSK3B)	0.996023	1.30703	1.15±0.16	1.31815	1.39732	1.36±0.04	1.29524	1.16777	1.23±0.06
R25514		1.2781	1.30982	1.29±0.02	1.05408	1.28517	1.17±0.12	1.34284	1.38954	1.37±0.02
R25521	neuronal cell adhesion molecule (NRCAM)	1.01907	1.21988	1.12±0.1	1.33063	1.5365	1.43±0.1	1.01183	0.994609	1±0.01
R25792	malic enzyme 2, NAD(+)-dependent, mitochondrial (ME2)	0.779549	1.0276	0.9±0.12	1.29722	1.61024	1.45±0.16	1.28572	1.02124	1.15±0.13
R25798	zinc finger protein 185 (LIM domain) (ZNF185)	0.396789	0.147789	0.27±0.12	0.302788	0.244818	0.27±0.03	0.201992	0.290267	0.25±0.04
R25899	Sapiens mRNA; cDNA DKFZp313H039 (from clone DKFZp313H039)	0.360051	0.116773	0.24±0.12	0.381808	0.116192	0.25±0.13	0.239833	0.282953	0.26±0.02
R26013	spindlin (SPIN)	1.06995	1.18715	1.13±0.06	1.44203	1.31822	1.38±0.06	1.12188	1.07657	1.1±0.02
R26028	glutaredoxin (thioltransferase) (GLRX)	0.954565	1.20561	1.08±0.13	1.4897	1.41601	1.45±0.04	0.931758	0.772101	0.85±0.08
R26301	keratin 7 (KRT7)	1.00294	1.28864	1.15±0.14	1.25041	1.22374	1.24±0.01	2.50862	1.74746	2.13±0.38
R26331	annexin A2 (ANXA2)	1.28486	1.21992	1.25±0.03	1.84935	1.5165	1.68±0.17	2.00487	1.52288	1.76±0.24
R27073	Sapiens cDNA FLJ14178 fis, clone NT2RP2003339.	0.505462	0.215118	0.36±0.15	0.314831	0.32656	0.32±0.01	0.279261	0.539823	0.41±0.13
R28059	breast carcinoma amplified sequence 2 (BCAS2)	0.43389	0.209592	0.32±0.11	0.37726	0.218339	0.3±0.08	0.204446	0.264676	0.23±0.03
R28090	KIAA1495 protein (KIAA1495)	0.382852	0.211593	0.3±0.09	0.324387	0.194447	0.26±0.06	0.25864	0.283746	0.27±0.01
R28095		1.34627	1.4836	1.41±0.07	1.07861	1.00458	1.04±0.04	1.1777	1.38401	1.28±0.1
R28285		0.537376	0.155013	0.35±0.19	0.194328	0.27958	0.24±0.04	0.180057	0.309234	0.24±0.06
R28329	hypothetical protein MGC16063 (MGC16063)	0.307858	0.0996982	0.2±0.1	0.306362	0.129486	0.22±0.09	0.210693	0.245554	0.23±0.02
R28538	sialyltransferase 7D ((alpha-N-acetylneuraminyl-2,3-beta-galactosyl-1,3)-N-acetyl galactosaminide alpha-2,6-sialyltransferase) (SIAT7D)	1.33906	1.83908	1.59±0.25	0.969308	0.991069	0.98±0.01	1.51545	1.24732	1.38±0.13
R31058	RecQ protein-like 5 (RECQL5)	0.42613	0.25491	0.34±0.09	0.309566	0.233232	0.27±0.04	0.257028	0.41222	0.33±0.08
R31243	Homo sapiens transcribed sequence with weak similarity to protein pir-S21348 (R.norvegicus) S21348 probable pol polyprotein-related protein 4 - rat	0.303125	0.101975	0.2±0.1	0.235972	0.116109	0.18±0.06	0.174378	0.178138	0.18±0
R31317		0.315582	0.124227	0.22±0.1	0.433186	0.202649	0.32±0.12	0.218534	0.218225	0.22±0
R31507	tissue factor pathway inhibitor 2 (TFPI2)	0.471061	0.85371	0.66±0.19	1.68568	1.44857	1.57±0.12	1.64361	1.68497	1.66±0.02
R31745	SEC24 related gene family, member A (S. cerevisiae) (SEC24A)	0.55904	0.312995	0.44±0.12	0.33522	0.332173	0.33±0	0.351683	0.383993	0.37±0.02
R32216	p53-induced protein PIGPC1 (PIGPC1)	1.27149	1.29394	1.28±0.01	1.40376	1.30703	1.36±0.05	1.37138	1.12184	1.25±0.12
R32409	phospholipase A2, group V (PLA2G5)	0.868608	1.41164	1.14±0.27	1.25859	1.27377	1.27±0.01	1.43213	1.57775	1.5±0.07
R32571		0.372073	0.143618	0.26±0.11	0.267491	0.166049	0.22±0.05	0.210907	0.186286	0.2±0.01
R32718	CDC10 cell division cycle 10 homolog (S. cerevisiae) (CDC10)	0.905616	1.11887	1.01±0.11	1.58821	1.64487	1.62±0.03	1.36231	1.49757	1.43±0.07
R33392	keratin 7 (KRT7)	0.907568	1.59325	1.25±0.34	1.42535	1.60456	1.51±0.09	2.01539	1.9789	2±0.02
R33743	membrane targeting (tandem) C2 domain containing 1 (MTAC2D1)	0.872425	1.48181	1.18±0.3	1.3773	1.3095	1.34±0.03	1.22153	1.30482	1.26±0.04
R34109	mitochondrial ribosomal protein L18 (MRPL18)	1	1.91145	1.91	1.31292	1.5328	1.42±0.11	1.35331	1.22188	1.29±0.07
R34193		0.648014	1.14036	0.89±0.25	1.09275	1.30135	1.2±0.1	1.41653	1.73312	1.57±0.16
R34213	kinesin family member 5B (KIF5B)	0.843439	0.933135	0.89±0.04	1.40051	1.62875	1.51±0.11	1.19508	1.13023	1.16±0.03
R34214	DEAD/H (Asp-Glu-Ala-Asp/His) box polypeptide 3 (DDX3)	0.922583	1.01435	0.97±0.05	1.31301	1.37328	1.34±0.03	1.11636	1.0668	1.09±0.02
R34503	Homo sapiens transcribed sequences	0.803283	1.08469	0.94±0.14	1.077	1.03746	1.06±0.02	1.29568	1.36582	1.33±0.04
R35157	diacylglycerol kinase, delta 130kDa (DGKD)	1.13908	1.35814	1.25±0.11	1.40209	1.45139	1.43±0.02	1.32813	1.37193	1.35±0.02
R35167	BAI1-associated protein 2 (BAIAP2)	1.31475	1.61465	1.46±0.15	0.956694	0.988685	0.97±0.02	1.19651	1.43908	1.32±0.12
R35199	SET and MYND domain containing 3 (SMYD3)	1.01313	1.07231	1.04±0.03	1.09176	1.01623	1.05±0.04	1.38385	1.55331	1.47±0.08
R35308	HMT1 hnRNP methyltransferase-like 1 (S. cerevisiae) (HRMT1L1)	1.39437	1.95838	1.68±0.28	1.02461	1.50293	1.26±0.24	1.44741	1.50027	1.47±0.03
R35390	scavenger receptor class B, member 1 (SCARB1)	0.748091	1.15568	0.95±0.2	1.14462	1.2248	1.18±0.04	1.3642	1.42093	1.39±0.03
R35466	monocyte to macrophage differentiation-associated (MMD)	1.01403	1.2712	1.14±0.13	1.57683	1.6775	1.63±0.05	1.43556	1.32101	1.38±0.06
R35478	RNA binding motif protein 9 (RBM9)	1.4617	1.40901	1.44±0.03	1.37636	0.906052	1.14±0.24	1.08455	1.4155	1.25±0.17
R35700	SKI-interacting protein (SNW1)	0.953908	1.37625	1.17±0.21	1.69076	1.49376	1.59±0.1	1.09069	1.22974	1.16±0.07
R35943	transferrin receptor 2 (TFR2)	1.45334	1.39164	1.42±0.03	1.16632	0.939305	1.05±0.11	1.3213	1.5127	1.42±0.1
R36051	hypothetical protein MGC3036 (MGC3036)	1.2995	1.04492	1.17±0.13	1.06443	1.01432	1.04±0.03	1.33406	1.55419	1.44±0.11
R36181	Homo sapiens transcribed sequences	1.18873	1.12155	1.16±0.03	1.06355	1.12574	1.09±0.03	1.29937	1.33021	1.31±0.02
R36315	protein tyrosine phosphatase, non-receptor type 12 (PTPN12)	1.02486	1.36679	1.2±0.17	1.35813	1.53585	1.45±0.09	1.43338	1.43698	1.44±0
R36315	protein tyrosine phosphatase, non-receptor type 12 (PTPN12)	1.0935	1.2594	1.18±0.08	1.33326	1.64433	1.49±0.16	1.37329	0.947601	1.16±0.21
R36401	filamin B, beta (actin binding protein 278) (FLNB)	0.942186	0.976726	0.96±0.02	1.06595	1.28015	1.17±0.11	1.34953	1.32032	1.33±0.01
R39195	hypothetical protein MGC12538 (MGC12538)	0.9372	1.39669	1.17±0.23	1.59244	1.65923	1.63±0.03	1.3348	1.33498	1.33±0
R46436	hypothetical protein FLJ20635 (FLJ20635)	1.3947	1.49628	1.45±0.05	0.827617	1.06164	0.94±0.12	1.15122	1.0806	1.12±0.04
R46444	AE binding protein 1 (AEBP1)	0.926182	0.943715	0.93±0.01	1.01854	0.861554	0.94±0.08	1.36036	1.58427	1.47±0.11
R46554		1.04041	1.34506	1.19±0.15	1.18091	1.29552	1.24±0.06	1.37511	1.50765	1.44±0.07
R48054	chaperonin containing TCP1, subunit 5 (epsilon) (CCT5)	1.32821	1.80258	1.57±0.24	1.56452	1.48744	1.53±0.04	1.34527	1.37324	1.36±0.01
R48713	tetratricopeptide repeat domain 7 (TTC7)	0.471676	0.279583	0.38±0.1	0.599044	0.24343	0.42±0.18	0.350922	0.352794	0.35±0
R50324	DNA-dependent protein kinase catalytic subunit-interacting protein 2 (KIP2)	1.16146	1.86449	1.51±0.35	1.50939	1.39171	1.45±0.06	1.13092	1.15489	1.14±0.01
R50329	ADP-ribosylation factor-like 7 (ARL7)	1.01081	1.07798	1.04±0.03	1.3748	1.1434	1.26±0.12	1.51238	1.45501	1.48±0.03
R50640	DKFZP564C186 protein (DKFZP564C186)	1.00148	1.54372	1.27±0.27	1.60122	1.4828	1.54±0.06	1.33204	1.58822	1.46±0.13
R50656	protein phosphatase 1, regulatory (inhibitor) subunit 12C (PPP1R12C)	0.819714	1.25976	1.04±0.22	1.33939	1.25191	1.3±0.04	1.38207	1.46996	1.43±0.04
R51281	anaphase-promoting complex 1 (meiotic checkpoint regulator) (ANAPC1)	1.16402	1.54678	1.36±0.19	1.08244	1.56113	1.32±0.24	1.38596	1.29475	1.34±0.05
R51396	integrin cytoplasmic domain-associated protein 1 (ICAP-1A)	1.0681	1.53537	1.3±0.23	1.36851	1.3826	1.38±0.01	1.09975	1.21358	1.16±0.06
R51991	similar to ubiquitin binding protein (UBPH)	1.1968	1.30076	1.25±0.05	1.2426	1.1695	1.21±0.04	1.35996	1.36224	1.36±0
R52005		1.30352	1.33215	1.32±0.01	1.21981	1.24466	1.23±0.01	1.36055	1.33921	1.35±0.01
R52046	actinin, alpha 4 (ACTN4)	0.57486	1.94041	1.26±0.68	1.21267	1	1.21	2.01933	1.60525	1.81±0.21
R52179	hypothetical protein FLJ31657 (FLJ31657)	0.864008	1.23509	1.05±0.19	1.60314	1.51908	1.56±0.04	1.12388	1.02119	1.07±0.05
R52396	pumilio homolog 1 (Drosophila) (PUM1)	1.24409	1.31112	1.28±0.03	1.61499	1.37576	1.5±0.12	1.1075	1.33562	1.22±0.11
R52847	RAB18, member RAS oncogene family (RAB18)	1.18825	0.844839	1.02±0.17	1.35684	1.76615	1.56±0.2	1.28196	1.25545	1.27±0.01
R52851		1.21365	1.46966	1.34±0.13	1.32824	1.48824	1.41±0.08	1.11938	1.26218	1.19±0.07
R52864	solute carrier family 6 (neurotransmitter transporter, GABA), member 1 (SLC6A1)	1.13978	1.35877	1.25±0.11	1.11652	0.944855	1.03±0.09	1.45637	1.35334	1.4±0.05
R52872	retinoic acid induced 14 (RAI14)	1.05674	1.02162	1.04±0.02	2.77885	2.60193	2.69±0.09	2.26569	1.73701	2±0.26
R53211	platelet-derived growth factor receptor-like (PDGFRL)	0.434725	0.271468	0.35±0.08	0.319063	0.33382	0.33±0.01	0.356115	0.383649	0.37±0.01
R54165	CG4853 gene product (LOC221002)	1.37905	1.66583	1.52±0.14	1.39635	1.02213	1.21±0.19	1.15964	1.30306	1.23±0.07
R54235	TBP-interacting protein (TIP120A)	1.4125	1.10924	1.26±0.15	1.78866	1.68624	1.74±0.05	1.04908	1.00688	1.03±0.02
R54267	breakpoint cluster region (BCR)	0.920371	1.28386	1.1±0.18	0.877566	1.1068	0.99±0.11	1.29256	1.34463	1.32±0.03
R54351	acyl-Coenzyme A oxidase 3, pristanoyl (ACOX3)	1.0722	1.1398	1.11±0.03	1.17614	1.16765	1.17±0	1.46147	1.44217	1.45±0.01
R54534	Dicer1, Dcr-1 homolog (Drosophila) (DICER1)	1.08543	0.958179	1.02±0.06	1.52974	1.53326	1.53±0	1.0775	0.998957	1.04±0.04
R54889	KCCR13L (LOC221955)	0.879611	1.45166	1.17±0.29	1.26184	1.01124	1.14±0.13	1.48846	1.339	1.41±0.07
R54918	hypothetical protein FLJ13912 (FLJ13912)	0.29874	0.127918	0.21±0.09	0.246916	0.149448	0.2±0.05	0.163553	0.225509	0.19±0.03
R55134	transcription factor 7-like 1 (T-cell specific, HMG-box) (TCF7L1)	1.4727	1.42179	1.45±0.03	1.10055	1.29079	1.2±0.1	1.22655	1.32069	1.27±0.05
R55451		0.419079	0.226907	0.32±0.1	0.339641	0.143506	0.24±0.1	0.247126	0.328883	0.29±0.04
R55949	Homo sapiens transcribed sequence	1.33374	1.41589	1.37±0.04	0.799683	1.04614	0.92±0.12	0.994171	1.17098	1.08±0.09
R56316	similar to CPEB2 (na)	0.928832	1.44309	1.19±0.26	0.824349	1.04136	0.93±0.11	1.51348	1.32798	1.42±0.09
R56388	tyrosine 3-monooxygenase/tryptophan 5-monooxygenase activation protein, zeta polypeptide (YWHAZ)	1.22352	1.67548	1.45±0.23	1.22694	1.54383	1.39±0.16	1.76362	1.59083	1.68±0.09
R59009	KIAA0052 protein (KIAA0052)	0.299099	0.132242	0.22±0.08	0.306207	0.179276	0.24±0.06	0.20265	0.255239	0.23±0.03
R59251	suppressor of variegation 3-9 homolog 1 (Drosophila) (SUV39H1)	0.994122	1.9174	1.46±0.46	1.06762	1.33676	1.2±0.13	1.31206	1.40204	1.36±0.04
R59260	MADS box transcription enhancer factor 2, polypeptide C (myocyte enhancer factor 2C) (MEF2C)	0.903555	1.35809	1.13±0.23	1.59992	1.51132	1.56±0.04	1.61333	1.61939	1.62±0
R59287	splicing factor, arginine/serine-rich 14 (SFRS14)	1.20659	1.47662	1.34±0.14	1.49595	1.21096	1.35±0.14	1.57985	1.64911	1.61±0.03
R59429	Homo sapiens transcribed sequences	1.12252	1.38395	1.25±0.13	1.0491	1.09952	1.07±0.03	1.3593	1.5455	1.45±0.09
R59926	furin (paired basic amino acid cleaving enzyme) (FURIN)	1.04367	1.40731	1.23±0.18	1.25993	1.31914	1.29±0.03	1.5126	1.36022	1.44±0.08
R60083	malic enzyme 1, NADP(+)-dependent, cytosolic (ME1)	1.21584	1.25827	1.24±0.02	1.40012	1.53353	1.47±0.07	1.15378	1.09596	1.12±0.03
R60092	KIAA0972 protein (KIAA0972)	0.460261	0.538716	0.5±0.04	0.485872	0.309641	0.4±0.09	0.25748	0.349923	0.3±0.05
R60136	RAP1, GTPase activating protein 1 (RAP1GA1)	0.776388	1.42506	1.1±0.32	1.41442	1.57081	1.49±0.08	1.27416	1.57867	1.43±0.15
R60374	dihydrolipoamide dehydrogenase (E3 component of pyruvate dehydrogenase complex, 2-oxo-glutarate complex, branched chain keto acid dehydrogenase complex) (DLD)	1.21228	1.0267	1.12±0.09	1.39224	1.33435	1.36±0.03	1.24095	1.05716	1.15±0.09
R60388	procollagen-lysine, 2-oxoglutarate 5-dioxygenase (lysine hydroxylase, Ehlers-Danlos syndrome type VI) (PLOD)	1.29772	1.2012	1.25±0.05	1.44887	1.20609	1.33±0.12	1.52843	1.50643	1.52±0.01
R60463		0.919764	1.39778	1.16±0.24	1.46766	0.933658	1.2±0.27	1.33119	1.35247	1.34±0.01
R60604	TAF5-like RNA polymerase II, p300/CBP-associated factor (PCAF)-associated factor, 65kDa (TAF5L)	1.00314	1.34328	1.17±0.17	1.16125	1.15241	1.16±0	1.35027	1.85803	1.6±0.25
R60608	neuropilin (NRP) and tolloid (TLL)-like 2 (NETO2)	1.10396	1.19674	1.15±0.05	1.39726	1.60852	1.5±0.11	1.3907	1.27416	1.33±0.06
R60610	MGC4170 protein (MGC4170)	1.41767	1.29617	1.36±0.06	0.995122	1.0811	1.04±0.04	1.30097	1.15033	1.23±0.08
R60613	general transcription factor II, i (GTF2I)	1.27813	1.60313	1.44±0.16	1.30449	1.64213	1.47±0.17	1.4025	1.46039	1.43±0.03
R61018	hypothetical protein from EUROIMAGE 511235 (LOC56906)	0.990647	1.25145	1.12±0.13	0.75088	1.13213	0.94±0.19	1.37152	1.39663	1.38±0.01
R61031	tumor suppressing subtransferable candidate 4 (TSSC4)	1.27732	1.27926	1.28±0	0.956522	1.31137	1.13±0.18	1.6233	1.3689	1.5±0.13
R61132	autophagin-1 (APG4B)	0.914042	0.929995	0.92±0.01	1.06563	1.12055	1.09±0.03	1.34444	1.39119	1.37±0.02
R61165	HT021 (HT021)	0.417309	0.10857	0.26±0.15	0.399312	0.119394	0.26±0.14	0.220347	0.286443	0.25±0.03
R61564	prodynorphin (PDYN)	0.825809	1.02747	0.93±0.1	1.19955	0.801898	1±0.2	1.30551	1.41802	1.36±0.06
R61600	KIAA0319 gene product (KIAA0319)	1.00705	1.45257	1.23±0.22	1	1.59643	1.6	1.646	1.30395	1.47±0.17
R61601	hypothetical protein FLJ13576 (FLJ13576)	0.968055	1.71163	1.34±0.37	1.4376	1.47813	1.46±0.02	1.40815	0.960951	1.18±0.22
R61624	DEAD/H (Asp-Glu-Ala-Asp/His) box polypeptide 35 (DDX35)	1.04036	1.25739	1.15±0.11	0.936457	1	0.94	1.36172	1.40198	1.38±0.02
R61653	hypothetical protein PTD004 (PTD004)	1.21641	1.40673	1.31±0.1	1.47927	1.70823	1.59±0.11	1.62886	1.44869	1.54±0.09
R61662	coagulation factor C homolog, cochlin (Limulus polyphemus) (COCH)	1.07049	2.02959	1.55±0.48	1.31955	1.51031	1.41±0.1	1.38338	1.44058	1.41±0.03
R61690	chondroitin sulfate proteoglycan 4 (melanoma-associated) (CSPG4)	0.826967	1.05294	0.94±0.11	0.966815	1.03678	1±0.03	1.56448	1.32651	1.45±0.12
R61759	hypothetical gene supported by AL080234; AF056433 (na)	1.06404	0.856786	0.96±0.1	1.45669	1.3277	1.39±0.06	0.969236	0.764903	0.87±0.1
R62290		0.574308	0.277515	0.43±0.15	0.334527	0.26978	0.3±0.03	0.330997	0.334266	0.33±0
R63469	cadherin 5, type 2, VE-cadherin (vascular epithelium) (CDH5)	0.856016	1.60284	1.23±0.37	0.935341	1.33848	1.14±0.2	1.44962	1.41595	1.43±0.02
R63498	hypothetical protein FLJ23563 (FLJ23563)	0.327417	0.234899	0.28±0.05	0.354483	0.20363	0.28±0.08	0.199304	0.271454	0.24±0.04
R63576	Sapiens mRNA; cDNA DKFZp566D224 (from clone DKFZp566D224)	0.894044	1.2514	1.07±0.18	1.41637	1.35355	1.38±0.03	1.02947	1.43516	1.23±0.2
R65912	enabled homolog (Drosophila) (ENAH)	0.889112	1.62735	1.26±0.37	1.77983	2.01179	1.9±0.12	1.97962	1.40869	1.69±0.29
R65922	similar to hypothetical protein XP_114083 (na)	0.990295	1.10914	1.05±0.06	1.37755	1.45134	1.41±0.04	1.15676	1.33733	1.25±0.09
R66021	DEAD (Asp-Glu-Ala-Asp) box polypeptide 21 (DDX21)	0.889272	0.878843	0.88±0.01	1.45694	1.35193	1.4±0.05	0.942051	1.12708	1.03±0.09
R66182	reticulocalbin 2, EF-hand calcium binding domain (RCN2)	0.972693	0.994076	0.98±0.01	1.37386	1.35045	1.36±0.01	1.23179	1.03218	1.13±0.1
R66827	Sapiens cDNA FLJ34480 fis, clone HLUNG2004014.	1.22996	1.12426	1.18±0.05	1.5784	1.39705	1.49±0.09	1.45146	1.22587	1.34±0.11
R66879	KIAA1911 protein (KIAA1911)	0.312113	0.109063	0.21±0.1	0.296883	0.143293	0.22±0.08	0.206064	0.240406	0.22±0.02
R66920	poly(A) binding protein, cytoplasmic 1 (PABPC1)	1.49547	1.29684	1.4±0.1	1.29859	1.23464	1.27±0.03	1.18185	1.06619	1.12±0.06
R67156	junctophilin like 1 (JPHL1)	1.04051	1.08722	1.06±0.02	0.922295	1.01074	0.97±0.04	1.34435	1.54272	1.44±0.1
R67190		0.892894	1.02679	0.96±0.07	0.719344	0.855076	0.79±0.07	1.33965	1.64123	1.49±0.15
R67299	hypothetical protein FLJ20489 (FLJ20489)	1.05291	1.29955	1.18±0.12	1.03517	1.36652	1.2±0.17	1.34778	1.41428	1.38±0.03
R67762	v-yes-1 Yamaguchi sarcoma viral related oncogene homolog (LYN)	0.449787	0.315368	0.38±0.07	0.307703	0.348185	0.33±0.02	0.348043	0.434032	0.39±0.04
R68004	poly(rC) binding protein 2 (PCBP2)	0.956814	1.52464	1.24±0.28	1.33083	1.37612	1.35±0.02	1.29179	1.159	1.23±0.07
R69211	acetylserotonin O-methyltransferase-like (ASMTL)	1.23812	1.5458	1.39±0.15	1.20989	0.928588	1.07±0.14	1.29907	1.30937	1.3±0.01
R69681	solute carrier family 16 (monocarboxylic acid transporters), member 5 (SLC16A5)	1.02576	1.25413	1.14±0.11	1.29638	1.11667	1.21±0.09	1.44237	1.61968	1.53±0.09
R70132	Sapiens mRNA; cDNA DKFZp313H039 (from clone DKFZp313H039)	0.393473	0.166214	0.28±0.11	0.378496	0.203546	0.29±0.09	0.288337	0.287975	0.29±0
R71002	phosphatidylinositol-4-phosphate 5-kinase, type I, beta (PIP5K1B)	0.397636	0.114777	0.26±0.14	0.358163	0.15795	0.26±0.1	0.194625	0.265755	0.23±0.04
R71971	tripartite motif-containing 41 (TRIM41)	0.611545	1.50096	1.06±0.44	0.813878	1.08504	0.95±0.14	1.32943	1.4419	1.39±0.06
R72128	CD79B antigen (immunoglobulin-associated beta) (CD79B)	1.18285	1.09732	1.14±0.04	1.01346	0.928638	0.97±0.04	1.31279	1.37047	1.34±0.03
R72131	arginine vasopressin receptor 1A (AVPR1A)	1.35831	1.4811	1.42±0.06	0.937954	1.256	1.1±0.16	1.23646	1.53875	1.39±0.15
R72133	protein tyrosine phosphatase-like (proline instead of catalytic arginine), member b (PTPLB)	1	1.30295	1.3±	1.52556	1	1.53	1.77061	1.29849	1.53±0.24
R72188	low density lipoprotein receptor-related protein 5 (LRP5)	1.14083	1.39729	1.27±0.13	0.869117	1	0.87	1.35727	1.39752	1.38±0.02
R72685	phospholipase D3 (PLD3)	0.614697	1.52617	1.07±0.46	1.01356	0.729361	0.87±0.14	2.03479	2.39638	2.22±0.18
R73050	ciliary neurotrophic factor receptor (CNTFR)	0.468339	0.217415	0.34±0.13	0.277315	0.255859	0.27±0.01	0.374707	0.472306	0.42±0.05
R73337	KIAA1285 protein (KIAA1285)	0.817764	1.44081	1.13±0.31	1.01748	0.941641	0.98±0.04	1.43875	1.41916	1.43±0.01
R74161	phosphorylase, glycogen; liver (Hers disease, glycogen storage disease type VI) (PYGL)	0.292091	0.163197	0.23±0.06	0.361786	0.203252	0.28±0.08	0.260944	0.29154	0.28±0.02
R74579	microtubule-associated protein 1 light chain 3 beta (MAP1LC3B)	1.01527	1.23339	1.12±0.11	1.38035	1.4677	1.42±0.04	1.39243	1.1931	1.29±0.1
R76008	RAB11B, member RAS oncogene family (RAB11B)	0.733041	1.37851	1.06±0.32	0.943779	1.09122	1.02±0.07	1.49316	1.90077	1.7±0.2
R76214	protocadherin 16 dachsous-like (Drosophila) (PCDH16)	0.340961	0.149576	0.25±0.1	0.432292	0.16087	0.3±0.14	0.248314	0.281183	0.26±0.02
R77028	lymphotoxin beta receptor (TNFR superfamily, member 3) (LTBR)	0.385266	0.183989	0.28±0.1	0.311362	0.158594	0.23±0.08	0.223528	0.352312	0.29±0.06
R77327	neurexophilin 4 (NXPH4)	0.691864	1.06051	0.88±0.18	1.29524	1.29944	1.3±0	1.22791	1.22012	1.22±0
R78728	kelch-like 5 (Drosophila) (KLHL5)	0.413694	0.171645	0.29±0.12	0.322927	0.24191	0.28±0.04	0.227791	0.268867	0.25±0.02
R78823	transglutaminase 2 (C polypeptide, protein-glutamine-gamma-glutamyltransferase) (TGM2)	0.718372	1.04236	0.88±0.16	1.1263	1.02114	1.07±0.05	1.368	1.45002	1.41±0.04
R78997		0.394277	0.203214	0.3±0.1	0.341874	0.302209	0.32±0.02	0.22637	0.291754	0.26±0.03
R79279	zinc finger protein 226 (ZNF226)	0.61125	0.317268	0.46±0.15	0.371064	0.502962	0.44±0.07	0.293282	0.287084	0.29±0
R79550	lysosomal-associated protein transmembrane 4 alpha (LAPTM4A)	1.15436	1.36035	1.26±0.1	1.36586	1.34393	1.35±0.01	1.34914	1.23782	1.29±0.06
R79618		0.411793	0.215008	0.31±0.1	0.341085	0.353255	0.35±0.01	0.345438	0.288278	0.32±0.03
R80450	Sapiens, clone IMAGE-4714032, mRNA	0.995556	1.13387	1.06±0.07	1.07842	1.12085	1.1±0.02	1.52672	1.38488	1.46±0.07
R80454	zinc finger protein 317 (ZNF317)	0.320676	0.0916916	0.21±0.11	0.308386	0.168486	0.24±0.07	0.247698	0.259277	0.25±0.01
R80701	cholecystokinin (CCK)	0.405797	0.216647	0.31±0.09	0.40273	0.253552	0.33±0.07	0.235766	0.335777	0.29±0.05
R81839	TXK tyrosine kinase (TXK)	0.438009	0.295034	0.37±0.07	0.33197	0.27419	0.3±0.03	0.312496	0.324456	0.32±0.01
R82691	similar to RAN-binding protein 2-like 1 isoform 1; sperm membrane protein BS-63; RAN-binding protein 2-like 1 (na)	0.751199	0.0976979	0.42±0.33	0.325056	0.177506	0.25±0.07	0.310528	0.205778	0.26±0.05
R82801	LOC340210 (na)	0.512602	0.45298	0.48±0.03	0.572586	0.5319	0.55±0.02	0.311075	0.261828	0.29±0.02
R83068	Homo sapiens transcribed sequence with weak similarity to protein ref-NP_060312.1 (H.sapiens) hypothetical protein FLJ20489 [Homo sapiens]	1.3037	1.29915	1.3±0	0.894701	1.25617	1.08±0.18	1.14052	1.20577	1.17±0.03
R83247	galactosidase, beta 1 (GLB1)	0.476624	0.299748	0.39±0.09	0.363303	0.290103	0.33±0.04	0.314249	0.299292	0.31±0.01
R83815	inhibitor of DNA binding 2, dominant negative helix-loop-helix protein (ID2)	1.50647	2.28062	1.89±0.39	1.24448	1.12245	1.18±0.06	1.41212	1.5876	1.5±0.09
R85191	essential meiotic endonuclease 1 homolog 1 (S. pombe) (EME1)	1	0.272919	0.27	1	0.245463	0.25	0.330122	0.285682	0.31±0.02
R85232	amiloride-sensitive cation channel 2, neuronal (ACCN2)	0.522207	0.43113	0.48±0.05	0.26158	0.305394	0.28±0.02	0.343958	0.475353	0.41±0.07
R86053	nuclear factor of kappa light polypeptide gene enhancer in B-cells 2 (p49/p100) (NFKB2)	1.10763	0.873687	0.99±0.12	0.83301	0.968896	0.9±0.07	1.35154	1.53413	1.44±0.09
R87415	mitochondrial ribosomal protein L38 (MRPL38)	1.30366	1.18991	1.25±0.06	1.21445	1.28994	1.25±0.04	1.37638	1.4137	1.4±0.02
R87599	BH-protocadherin (brain-heart) (PCDH7)	1.43634	1.39344	1.41±0.02	1.04572	0.903131	0.97±0.07	1.33602	1.28849	1.31±0.02
R87681	MUF1 protein (MUF1)	1.32568	1.32297	1.32±0	1.11795	1.27302	1.2±0.08	1.08312	1.56828	1.33±0.24
R87707		0.955066	1.37988	1.17±0.21	0.779169	1.15925	0.97±0.19	1.38076	1.57363	1.48±0.1
R87822	sulfite oxidase (SUOX)	0.403438	0.269898	0.34±0.07	0.344659	0.252914	0.3±0.05	0.259673	0.312682	0.29±0.03
R87886	ras homolog gene family, member C (ARHC)	0.534156	0.263061	0.4±0.14	0.307699	0.248795	0.28±0.03	0.347217	0.440674	0.39±0.05
R87919	exportin 6 (XPO6)	1.41803	1.57657	1.5±0.08	1.08801	1.34638	1.22±0.13	1.35131	1.35788	1.35±0
R87923	RaP2 interacting protein 8 (RPIP8)	0.355331	0.19207	0.27±0.08	0.300339	0.242211	0.27±0.03	0.259433	0.370895	0.32±0.06
R88085	quiescin Q6 (QSCN6)	1.32283	1.42153	1.37±0.05	1.07835	1.01705	1.05±0.03	1.5121	1.53842	1.53±0.01
R88190	solute carrier family 5 (sodium/glucose cotransporter), member 2 (SLC5A2)	0.407854	0.182282	0.3±0.11	0.441546	0.18812	0.31±0.13	0.287372	0.33841	0.31±0.03
R88266	glutamate receptor, ionotropic, N-methyl D-aspartate 1 (GRIN1)	1.23431	1.47223	1.35±0.12	1.0186	1.13332	1.08±0.06	1.29428	1.4536	1.37±0.08
R88526	scotin (SCOTIN)	1.29846	1.06064	1.18±0.12	1.13913	0.968098	1.05±0.09	1.3028	1.42663	1.36±0.06
R88587	Homo sapiens transcribed sequence with weak similarity to protein ref-NP_055301.1 (H.sapiens) neuronal thread protein [Homo sapiens]	0.417089	0.119046	0.27±0.15	0.421032	0.170067	0.3±0.13	0.25771	0.248307	0.25±0
R88939	protocadherin gamma subfamily C, 3 (PCDHGC3)	1.11094	1.68392	1.4±0.29	0.977419	1.09532	1.04±0.06	1.68334	1.47993	1.58±0.1
R89648		1.0221	1.17784	1.1±0.08	1.16678	1.17148	1.17±0	1.51006	1.78606	1.65±0.14
R89805	hypothetical protein FLJ23563 (FLJ23563)	1.29295	1.35682	1.32±0.03	0.863943	1.04483	0.95±0.09	1.31714	1.12021	1.22±0.1
R90763	neuralized-like (Drosophila) (NEURL)	0.847751	1.63081	1.24±0.39	0.999062	1.07866	1.04±0.04	1.59854	2.49416	2.05±0.45
R90885		1.15016	1.73343	1.44±0.29	0.847422	1.21413	1.03±0.18	1.61747	1.69958	1.66±0.04
R92312	Homo sapiens transcribed sequence with weak similarity to protein ref-NP_055301.1 (H.sapiens) neuronal thread protein [Homo sapiens]	1.47865	1.4326	1.46±0.02	0.916615	0.973398	0.95±0.03	0.949415	1.1266	1.04±0.09
R92545	Homo sapiens transcribed sequence	1.47675	1.4008	1.44±0.04	0.903775	1.16283	1.03±0.13	1.09192	1.09719	1.09±0
R93664	SUMO-1 activating enzyme subunit 1 (SAE1)	0.958837	1.07441	1.02±0.06	1.41131	1.62125	1.52±0.1	1.12352	1.19118	1.16±0.03
R94457	guanine monphosphate synthetase (GMPS)	0.405576	0.182335	0.29±0.11	0.3925	0.242855	0.32±0.07	0.260216	0.24026	0.25±0.01
R94806	hypothetical protein FLJ20003 (FLJ20003)	1.35612	1.3637	1.36±0	1.20429	1.32193	1.26±0.06	0.976908	0.887499	0.93±0.04
R95162	zinc finger protein 334 (ZNF334)	1.08701	1.3696	1.23±0.14	1	1.23207	1.23	1.3144	1.46813	1.39±0.08
R95805	Homo sapiens transcribed sequences	1.23499	1.39922	1.32±0.08	1.36348	1.50098	1.43±0.07	1.53876	1.23645	1.39±0.15
R96180	prostaglandin-endoperoxide synthase 1 (prostaglandin G/H synthase and cyclooxygenase) (PTGS1)	1.26595	1.23937	1.25±0.01	1.02851	1.30181	1.17±0.14	1.6087	1.46527	1.54±0.07
R97323	tissue inhibitor of metalloproteinase 3 (Sorsby fundus dystrophy, pseudoinflammatory) (TIMP3)	1.24252	1.09984	1.17±0.07	1.07182	1.33531	1.2±0.13	1.69312	2.11362	1.9±0.21
R97847	Homo sapiens transcribed sequences	1.30832	1.30106	1.3±0	1.22144	1.30355	1.26±0.04	1.31357	1.46001	1.39±0.07
R97935	cell division cycle 34 (CDC34)	1.10622	1.41489	1.26±0.15	1.27105	1.22313	1.25±0.02	1.37056	1.4657	1.42±0.05
R98517	histone 1, H1c (HIST1H1C)	0.455601	0.192978	0.32±0.13	0.357102	0.184896	0.27±0.09	0.282263	0.343316	0.31±0.03
R99207	metallothionein 1B (functional) (MT1B)	0.705991	0.633865	0.67±0.04	1.16404	0.814256	0.99±0.17	1.50901	1.51654	1.51±0
T39460		1.17359	1.52209	1.35±0.17	1.34185	1.41978	1.38±0.04	1.34515	1.64422	1.49±0.15
T54522	breast cancer metastasis-suppressor 1 (BRMS1)	1.4003	1.616	1.51±0.11	1.37573	1.36541	1.37±0.01	1.59599	1.50833	1.55±0.04
T58094	hypothetical protein FLJ32440 (FLJ32440)	1.36485	1.30255	1.33±0.03	1.12239	1.18525	1.15±0.03	1.44173	1.21362	1.33±0.11
T64779		1.1047	1.54903	1.33±0.22	1.45727	1.3103	1.38±0.07	1.27168	1.23724	1.25±0.02
T64859	prefoldin 1 (PFDN1)	1.24844	1.17835	1.21±0.04	1.36561	1.5987	1.48±0.12	1.40479	1.41717	1.41±0.01
T65073		1.28193	1.15969	1.22±0.06	1.3094	1.49769	1.4±0.09	1.1974	1.08647	1.14±0.06
T65252	xenotropic and polytropic retrovirus receptor (XPR1)	1.09311	1.11563	1.1±0.01	1.47282	1.59979	1.54±0.06	1.53411	1.59987	1.57±0.03
T66043		0.311826	1.19041	0.75±0.44	1.408	1.41628	1.41±0	1.28286	1.3104	1.3±0.01
T66079		0.71113	1.10446	0.91±0.2	1.45781	1.38971	1.42±0.03	1.13391	1.34379	1.24±0.1
T66128	ALEX1 protein (ALEX1)	1	1.3511	1.35	1.149	0.966567	1.06±0.09	1.48577	1.301	1.39±0.09
T66211	C-terminal binding protein 2 (CTBP2)	1.04829	1.50317	1.28±0.23	1.32438	1.68311	1.5±0.18	1.29078	1.24946	1.27±0.02
T66756	sprouty homolog 3 (Drosophila) (SPRY3)	1.15714	1.41591	1.29±0.13	1.29664	1.39089	1.34±0.05	1.32289	1.37738	1.35±0.03
T66866		1.27034	1.38633	1.33±0.06	1.32539	1.5651	1.45±0.12	1.32442	1.25359	1.29±0.04
T67021	Homo sapiens transcribed sequences	0.869132	1.3675	1.12±0.25	1.32989	1.41857	1.37±0.04	1.96466	1.78021	1.87±0.09
T70374	RNA cyclase homolog (RNAC)	0.629052	1.51489	1.07±0.44	0.992871	1.2767	1.13±0.14	1.56505	1.53169	1.55±0.02
T70868	zinc finger protein 169 (ZNF169)	1.54133	1.575	1.56±0.02	0.818581	0.9619	0.89±0.07	1.1039	1.08256	1.09±0.01
T74000	bleomycin hydrolase (BLMH)	1.21712	1.63037	1.42±0.21	1.34442	2.12751	1.74±0.39	1.59996	1.70077	1.65±0.05
T74150	Sec23 homolog A (S. cerevisiae) (SEC23A)	1.29524	1.33759	1.32±0.02	1.44503	1.71595	1.58±0.14	1.32301	1.10634	1.21±0.11
T74285		0.314455	0.224427	0.27±0.05	0.276628	0.227446	0.25±0.02	0.256442	0.342023	0.3±0.04
T74308	mitogen-activated protein kinase 6 (MAPK6)	0.936662	0.764023	0.85±0.09	1.46998	1.30265	1.39±0.08	0.947639	0.885603	0.92±0.03
T74313		0.413364	0.278438	0.35±0.07	0.339728	0.339301	0.34±0	0.265526	0.33192	0.3±0.03
T74342	general transcription factor IIIC, polypeptide 1, alpha 220kDa (GTF3C1)	1.34877	1.41808	1.38±0.03	1.07374	1.0967	1.09±0.01	1.11826	1.31652	1.22±0.1
T74462	transporter 1, ATP-binding cassette, sub-family B (MDR/TAP) (TAP1)	1.32421	1.31177	1.32±0.01	0.969854	0.922903	0.95±0.02	1.1215	1.05602	1.09±0.03
T74734	WW domain containing oxidoreductase (WWOX)	1.34999	1.41835	1.38±0.03	1.15281	1.054	1.1±0.05	1.06393	1.14566	1.1±0.04
T75112	epithelial membrane protein 1 (EMP1)	1.30568	1.3409	1.32±0.02	1.0151	1.30382	1.16±0.14	1.11352	1.14384	1.13±0.02
T75118	oligodendrocyte transcription factor 1 (OLIG1)	0.981899	1.44457	1.21±0.23	1.15811	1.26946	1.21±0.06	1.31944	1.40073	1.36±0.04
T75124	CGI-67 protein (CGI-67)	1.48888	1.34869	1.42±0.07	0.853539	0.686845	0.77±0.08	1.32092	1.23772	1.28±0.04
T75200	hypothetical protein FLJ14566 (FLJ14566)	1.34304	1.35128	1.35±0	1.02576	1.0142	1.02±0.01	1.15011	1.36181	1.26±0.11
T75244	Sapiens, clone IMAGE-5270526, mRNA	1.15538	1.15777	1.16±0	1.79271	1.90205	1.85±0.05	1.07773	1.13158	1.1±0.03
T75267	FK506 binding protein 12-rapamycin associated protein 1 (FRAP1)	1.52973	2.01774	1.77±0.24	1.41512	1.32298	1.37±0.05	1.14378	1.26525	1.2±0.06
T75289		1.12767	1.10993	1.12±0.01	0.97298	1.19023	1.08±0.11	1.36595	1.89073	1.63±0.26
T75387	heat shock 70kDa protein 12A (HSPA12A)	1.32141	1.38777	1.35±0.03	1.36897	1.26145	1.32±0.05	1.12174	1.27939	1.2±0.08
T75388	peroxisome receptor 1 (PXR1)	1.44163	1.51754	1.48±0.04	1.07755	1.06356	1.07±0.01	0.961218	1.28416	1.12±0.16
T75436	mitogen-activated protein kinase 10 (MAPK10)	0.988687	1.32185	1.16±0.17	1.263	1.17113	1.22±0.05	1.29838	1.44342	1.37±0.07
T75445	heparan sulfate (glucosamine) 3-O-sulfotransferase 4 (HS3ST4)	1.07009	1.33172	1.2±0.13	1.34465	1.42795	1.39±0.04	1.64329	1.59358	1.62±0.02
T75553	Homo sapiens transcribed sequences	0.452256	0.27313	0.36±0.09	0.367563	0.295521	0.33±0.04	0.211523	0.186011	0.2±0.01
T77012		1.52861	1.49643	1.51±0.02	1.25965	1.32335	1.29±0.03	1.6347	1.46164	1.55±0.09
T77120	steroidogenic acute regulatory protein (STAR)	1.1064	1.31991	1.21±0.11	1.46408	1.32203	1.39±0.07	1.34689	1.62253	1.48±0.14
T77415	pleckstrin homology, Sec7 and coiled-coil domains 1(cytohesin 1) (PSCD1)	1.04493	1.09845	1.07±0.03	1.23278	1.32015	1.28±0.04	1.31902	1.4085	1.36±0.04
T77476	guanine nucleotide binding protein (G protein), alpha 13 (GNA13)	0.978875	1.80114	1.39±0.41	1.50168	1.67095	1.59±0.08	1.10115	1.37892	1.24±0.14
T77746	Homo sapiens transcribed sequences	1.39645	1.1871	1.29±0.1	0.97988	1.17429	1.08±0.1	1.29349	1.44113	1.37±0.07
T78059	protein associated with PRK1 (AWP1)	1.29259	1.24236	1.27±0.03	1.32509	1.61019	1.47±0.14	1.16368	1.18336	1.17±0.01
T78114	hypothetical protein FLJ22059 (FLJ22059)	1.22755	1.41282	1.32±0.09	1.33721	1.45778	1.4±0.06	1.59922	1.94652	1.77±0.17
T78280	histone acetyltransferase 1 (HAT1)	1.28051	0.98983	1.14±0.15	1.37997	1.6478	1.51±0.13	1.04033	1.14515	1.09±0.05
T78351	parathyroid hormone receptor 1 (PTHR1)	1	1.26315	1.13±0.13	1.4096	1.40115	1.41±0	1.44518	1.49501	1.47±0.02
T78961	old astrocyte specifically induced substance (OASIS)	1.38963	0.957194	1.17±0.22	0.806083	1.1529	0.98±0.17	1.69133	1.415	1.55±0.14
T80014	ATP synthase mitochondrial F1 complex assembly factor 2 (ATPAF2)	1.4095	1.46484	1.44±0.03	1.30345	1.18732	1.25±0.06	1.08497	1.08323	1.08±0
T80319	chromosome 20 open reading frame 139 (C20orf139)	1.22185	1.71806	1.47±0.25	1.3574	1.71385	1.54±0.18	0.870006	0.968308	0.92±0.05
T80488	suppressor of Ty 6 homolog (S. cerevisiae) (SUPT6H)	0.888307	1.22043	1.05±0.17	1.04099	1.3091	1.18±0.13	1.52086	1.45162	1.49±0.03
T80527	etoposide induced 2.4 mRNA (EI24)	1.34963	1.43973	1.39±0.05	0.997235	1.04386	1.02±0.02	1.09313	1.29925	1.2±0.1
T80652		1.0347	1.21709	1.13±0.09	1.30595	1.31155	1.31±0	1.08585	1.9147	1.5±0.41
T80682	malic enzyme 1, NADP(+)-dependent, cytosolic (ME1)	1.10675	1.49627	1.3±0.19	1.43511	1.56413	1.5±0.06	1.09917	1.19891	1.15±0.05
T81553		1.10899	1.41072	1.26±0.15	0.982823	1.16496	1.07±0.09	1.66044	1.9003	1.78±0.12
T81697	DKFZP434M154 protein (DKFZP434M154)	0.396385	0.186726	0.29±0.1	0.333314	0.21792	0.28±0.06	0.273918	0.441523	0.36±0.08
T81850		0.43534	0.27671	0.36±0.08	0.339471	0.247313	0.29±0.05	0.300048	0.357996	0.33±0.03
T82028	protein tyrosine phosphatase, receptor type, S (PTPRS)	1.24966	1.24563	1.25±0	0.967352	1.21306	1.09±0.12	1.39579	1.50691	1.45±0.06
T82101		0.829909	1.57473	1.2±0.37	0.919973	1.04923	0.98±0.06	1.35588	1.34983	1.35±0
T82805	protein tyrosine phosphatase, receptor type, J (PTPRJ)	1.4009	1.58683	1.49±0.09	1.21931	1.48614	1.35±0.13	1.11465	1.26683	1.19±0.08
T82901	Homo sapiens transcribed sequences	0.493089	0.168148	0.33±0.16	0.353235	0.243498	0.3±0.05	0.278729	0.311888	0.3±0.02
T82919		0.731116	1.11973	0.93±0.19	1.01587	1.37797	1.2±0.18	1.39634	1.37971	1.39±0.01
T83023	Munc13-4 protein (LOC201294)	0.877691	1.22008	1.05±0.17	1.07379	1.09612	1.08±0.01	1.32474	1.29391	1.31±0.02
T83174		1.15693	1.31916	1.24±0.08	0.956282	1.16385	1.06±0.1	1.50539	1.58152	1.54±0.04
T83266	tetraspan 3 (TSPAN-3)	1.10736	1.15155	1.13±0.02	1.49634	1.47547	1.49±0.01	1.21993	1.09469	1.16±0.06
T83272	RAS p21 protein activator 2 (RASA2)	0.888691	1.0406	0.96±0.08	1.29399	0.940256	1.12±0.18	1.34472	1.30862	1.33±0.02
T83319	Homo sapiens transcribed sequences	0.496944	0.326725	0.41±0.09	0.580196	0.41801	0.5±0.08	0.308091	0.32856	0.32±0.01
T83324		0.405779	0.0822975	0.24±0.16	0.329609	0.157642	0.24±0.09	0.230564	0.264857	0.25±0.02
T83535	protein kinase Njmu-R1 (NJMU-R1)	1.15058	1.43913	1.29±0.14	1.04802	1.36111	1.2±0.16	1.33908	1.44802	1.39±0.05
T83917	polymerase (RNA) II (DNA directed) polypeptide D (POLR2D)	1.35696	1.36999	1.36±0.01	1.37298	1.27178	1.32±0.05	1.52808	1.30007	1.41±0.11
T84149		0.89194	0.303532	0.6±0.29	0.644525	0.385611	0.52±0.13	0.298133	0.333688	0.32±0.02
T84239	cytoplasmic linker associated protein 1 (CLASP1)	1.28671	1.52071	1.4±0.12	1.34105	1.47642	1.41±0.07	1.2015	1.40193	1.3±0.1
T84331	retinal short-chain dehydrogenase/reductase 4 (retSDR4)	1.36326	1.47965	1.42±0.06	1.34169	1.46013	1.4±0.06	1.41844	1.30876	1.36±0.05
T84454	COP9 subunit 6 (MOV34 homolog, 34 kD) (COPS6)	0.728154	1.85299	1.29±0.56	1.36817	1.43015	1.4±0.03	1.04851	0.974244	1.01±0.04
T84729	Homo sapiens transcribed sequences	0.509055	0.237695	0.37±0.14	0.304569	0.339115	0.32±0.02	0.286326	0.443084	0.36±0.08
T85994	NADH dehydrogenase (ubiquinone) 1 beta subcomplex, 4, 15kDa (NDUFB4)	1.0649	2.04417	1.55±0.49	1.75791	1.16961	1.46±0.29	1.43105	1.46185	1.45±0.02
T89583	KIAA1892 protein (KIAA1892)	0.783852	0.96064	0.87±0.09	0.87153	1.16237	1.02±0.15	1.43538	1.4188	1.43±0.01
T91911	HSPC023 protein (HSPC023)	0.450106	0.216887	0.33±0.12	0.341936	0.307267	0.32±0.02	0.240666	0.304085	0.27±0.03
T93745		1.39645	1.40145	1.4±0	0.981725	1.20029	1.09±0.11	1.03547	1.09257	1.06±0.03
T94533	insulin-like growth factor binding protein 6 (IGFBP6)	1.19778	1.43427	1.32±0.12	1.35706	1.45572	1.41±0.05	1.44295	1.28649	1.36±0.08
T97034	KIAA0877 protein (KIAA0877)	0.903602	1.18228	1.04±0.14	1.4156	1.76814	1.59±0.18	1.57747	1.21425	1.4±0.18
T99924	lin-7 homolog A (C. elegans) (LIN7A)	0.360554	0.0836535	0.22±0.14	0.23731	0.129456	0.18±0.05	0.18091	0.279191	0.23±0.05
T99984	serine (or cysteine) proteinase inhibitor, clade A (alpha-1 antiproteinase, antitrypsin), member 7 (SERPINA7)	0.3861	0.108212	0.25±0.14	0.307516	0.12581	0.22±0.09	0.16595	0.229932	0.2±0.03
W00882	aquaporin 3 (AQP3)	1.34079	1.29289	1.32±0.02	1.21292	1.7385	1.48±0.26	1.31736	1.16077	1.24±0.08
W01408	LOC339583 (na)	1.05028	1.96367	1.51±0.46	1.19972	1.19949	1.2±0	1.33474	1.45552	1.4±0.06
W01565	lymphocyte cytosolic protein 1 (L-plastin) (LCP1)	0.342292	1	0.34	0.344372	0.170915	0.26±0.09	0.195411	0.25099	0.22±0.03
W01642	Spi-B transcription factor (Spi-1/PU.1 related) (SPIB)	0.563593	0.297898	0.43±0.13	0.337426	0.288567	0.31±0.02	0.327795	0.404451	0.37±0.04
W01757		1.10947	1.18719	1.15±0.04	1.56306	1.47819	1.52±0.04	1.31567	1.25197	1.28±0.03
W01758		1	0.949887	0.95±	1.33344	1.34965	1.34±0.01	1.0185	0.957486	0.99±0.03
W01848	MADS box transcription enhancer factor 2, polypeptide C (myocyte enhancer factor 2C) (MEF2C)	1.61181	1.72879	1.67±0.06	1.1953	1	1.2	1.29923	1.3873	1.34±0.04
W01911		0.372284	0.103988	0.24±0.13	0.324017	0.13236	0.23±0.1	0.301112	0.235053	0.27±0.03
W01982	Homo sapiens transcribed sequence with weak similarity to protein ref-NP_055301.1 (H.sapiens) neuronal thread protein [Homo sapiens]	1.31661	1.51489	1.42±0.1	1.07896	1.20197	1.14±0.06	1.3341	1.09426	1.21±0.12
W02188	Homo sapiens transcribed sequences	1.32063	1.30933	1.31±0.01	1.01421	0.954254	0.98±0.03	0.99891	1.05925	1.03±0.03
W02410	Homo sapiens transcribed sequence with weak similarity to protein ref-NP_060312.1 (H.sapiens) hypothetical protein FLJ20489 [Homo sapiens]	1.43171	1.35456	1.39±0.04	0.997878	0.983533	0.99±0.01	1.29781	1.18057	1.24±0.06
W02641	Homo sapiens transcribed sequences	1.35199	1.32468	1.34±0.01	0.978469	0.855509	0.92±0.06	1.14641	0.970341	1.06±0.09
W02849	similar to 40S ribosomal protein S15a (na)	1.70112	1.33754	1.64±0.11	1.25205	1.11961	1.27±0.1	1.19639	0.992574	1.17±0.15
W02849	similar to 40S ribosomal protein S15a (na)	1.74891	1.53451	1.52±0.18	1.36894	1.16269	1.19±0.07	1.32242	1.0193	1.09±0.1
W02896	myotrophin (MTPN)	1.38122	1.32723	1.35±0.03	1.60464	1.53589	1.57±0.03	1.69697	1.22546	1.46±0.24
W03009	KIAA0472 protein (KIAA0472)	1.29328	1.37391	1.33±0.04	1.08377	1.15597	1.12±0.04	1.08608	1.16973	1.13±0.04
W03376	nicotinamide N-methyltransferase (NNMT)	1.3897	1.28092	1.34±0.05	1.1087	1.43938	1.27±0.17	1.5468	1.58387	1.57±0.02
W03721		0.965422	1.69615	1.33±0.37	1.90117	1.1744	1.54±0.36	1.69431	1.53292	1.61±0.08
W03772	Homo sapiens transcribed sequences	0.945104	1.95808	1.45±0.51	0.930818	1.13011	1.03±0.1	1.30523	1.41468	1.36±0.05
W04396		1.45218	1.60744	1.53±0.08	1.15751	1.22255	1.19±0.03	1.29253	1.16976	1.23±0.06
W04996	periphilin 1 (PPHLN1)	1.25811	1.25445	1.26±0	1.30659	1.39466	1.35±0.04	1.1782	1.19609	1.19±0.01
W05086		1.35174	1.32695	1.34±0.01	1.10353	1.18035	1.14±0.04	1.14385	1.16141	1.15±0.01
W05187		1.49244	1.30708	1.4±0.09	1.13351	1.01811	1.08±0.06	1.16937	1.47993	1.32±0.16
W05518	phosphatidylinositol glycan, class Q (PIGQ)	1.43373	1.42931	1.43±0	1.14705	1.07745	1.11±0.03	0.964835	1.13191	1.05±0.08
W05551		1.83787	1.65607	1.75±0.09	1.75012	1.51187	1.63±0.12	1.73108	1.5231	1.63±0.1
W05696	RAB35, member RAS oncogene family (RAB35)	0.941726	1.05536	1±0.06	1.04866	0.934969	0.99±0.06	1.40444	1.29376	1.35±0.06
W05750	protein containing CXXC domain 2 (PCCX2)	0.83908	1.29706	1.07±0.23	1.36195	1.36355	1.36±0	1.35558	1.16721	1.26±0.09
W05796	coatomer protein complex, subunit beta (COPB)	0.872609	0.870058	0.87±0	1.36034	1.22838	1.29±0.07	2.58382	2.74696	2.67±0.08
W07019	rap2 interacting protein x (RIPX)	1.34242	1.50396	1.42±0.08	1.19047	1.27224	1.23±0.04	1.18558	1.07484	1.13±0.06
W07076	melanoma antigen, family D, 4 (MAGED4)	1.52081	1.40569	1.46±0.06	1.19295	1.36172	1.28±0.08	1.15546	1.30787	1.23±0.08
W07076	melanoma antigen, family D, 4 (MAGED4)	1.04361	1.08454	1.06±0.02	1.35618	1.34547	1.35±0.01	1.1252	1.07194	1.1±0.03
W07077	pre-B-cell leukemia transcription factor interacting protein 1 (PBXIP1)	1.25877	1.04869	1.15±0.11	1.47488	1.29796	1.39±0.09	1.24936	1.17306	1.21±0.04
W07084	clock homolog (mouse) (CLOCK)	0.748646	1.55265	1.15±0.4	1.39944	1.42242	1.41±0.01	1.45505	1.37329	1.41±0.04
W07088	Homo sapiens transcribed sequence with weak similarity to protein ref-NP_060312.1 (H.sapiens) hypothetical protein FLJ20489 [Homo sapiens]	0.865324	1.16734	1.02±0.15	1.50399	1.60084	1.55±0.05	1.42328	1.24899	1.34±0.09
W07116	elaC homolog 1 (E. coli) (ELAC1)	1.12685	1.42957	1.28±0.15	1.34163	1.4165	1.38±0.04	1.51764	1.31739	1.42±0.1
W07127	ORM1-like 2 (S. cerevisiae) (ORMDL2)	1.13838	1.15819	1.15±0.01	1.2982	1.40842	1.35±0.06	1.22756	0.979241	1.1±0.12
W07168	solute carrier family 9 (sodium/hydrogen exchanger), isoform 9 (SLC9A9)	0.911591	1.17278	1.04±0.13	1.37988	1.40175	1.39±0.01	1.86892	1.59145	1.73±0.14
W07271	mitochondrial ribosomal protein S10 (MRPS10)	1.40415	1.43969	1.42±0.02	1.22684	1.39302	1.31±0.08	1.18431	1.0667	1.13±0.06
W07356	RAB9B, member RAS oncogene family (RAB9B)	1.56288	1.25914	1.41±0.15	1.51552	1.49763	1.51±0.01	1.1996	1.10378	1.15±0.05
W07417	KIAA1357 protein (KIAA1357)	1.33391	1.28262	1.31±0.03	1.29873	1.25987	1.28±0.02	1.45671	1.29496	1.38±0.08
W07457	KIAA0614 protein (KIAA0614)	1.39187	1.42236	1.41±0.02	1.37038	1.09912	1.23±0.14	1.31276	1.09289	1.2±0.11
W07487	KIAA0870 protein (KIAA0870)	1.18959	1	1.19	1.66322	1.57887	1.62±0.04	1.19558	1.19321	1.19±0
W07526	matrix metalloproteinase 13 (collagenase 3) (MMP13)	1.5138	1.40024	1.46±0.06	1.16538	1.41159	1.29±0.12	1.11258	1.16903	1.14±0.03
W07665	surfactant, pulmonary-associated protein C (SFTPC)	1.22087	1.27543	1.25±0.03	1.40041	1.35754	1.38±0.02	1.22713	1.07372	1.15±0.08
W07741	Bardet-Biedl syndrome 1 (BBS1)	1.47857	1.4139	1.45±0.03	1.34334	1.6494	1.5±0.15	1.39301	1.03671	1.21±0.18
W07844	hypothetical gene supported by AK091744 (na)	0.949605	2.02978	1.49±0.54	1.53465	1.85731	1.7±0.16	1.18326	1.25595	1.22±0.04
W07847	hypothetical gene supported by AL833099 (na)	1.43562	1.33848	1.39±0.05	1.05444	1.1145	1.08±0.03	1.21631	1.40712	1.31±0.1
W15151	FK506 binding protein 7 (FKBP7)	1	1.62013	1.62±	1.352	1.35698	1.35±0	1.32404	1.21508	1.27±0.05
W16484	general transcription factor IIE, polypeptide 2, beta 34kDa (GTF2E2)	1.0576	1.52062	1.29±0.23	1.42024	1.42939	1.42±0	1.21523	1.13783	1.18±0.04
W16608	hypothetical protein LOC128344 (LOC128344)	0.990036	0.975232	0.98±0.01	1.47437	1.44474	1.46±0.01	1.56346	2.34413	1.95±0.39
W16610	kinase suppressor of ras (KSR)	1.0284	1.11453	1.07±0.04	1.38693	1.30966	1.35±0.04	1.08536	1.27862	1.18±0.1
W16619	CK2 interacting protein 1; HQ0024c protein (CKIP-1)	1.37578	1.34294	1.36±0.02	1.38376	1.20691	1.3±0.09	1.40142	1.17008	1.29±0.12
W16684	hypothetical protein MGC2714 (MGC2714)	1.03973	1.12565	1.08±0.04	1.50221	1.49348	1.5±0	1.23517	1.39414	1.31±0.08
W16719		1.1384	1.69465	1.42±0.28	1.65825	1.66836	1.66±0.01	1.50344	1.62375	1.56±0.06
W16753	Sapiens mRNA; cDNA DKFZp566B193 (from clone DKFZp566B193)	1.36819	1.45539	1.41±0.04	1.11372	0.914132	1.01±0.1	1.16666	1.21755	1.19±0.03
W16819	transglutaminase 3 (E polypeptide, protein-glutamine-gamma-glutamyltransferase) (TGM3)	1.31316	1.40024	1.36±0.04	1.11433	1.21604	1.17±0.05	1.28514	1.04219	1.16±0.12
W16883	Sapiens cDNA FLJ30436 fis, clone BRACE2009037.	1.38828	1.38193	1.39±0	1.38986	1.38235	1.39±0	1.21024	1.01747	1.11±0.1
W17002	integrin, alpha V (vitronectin receptor, alpha polypeptide, antigen CD51) (ITGAV)	1.26569	1.1541	1.21±0.06	2.61177	2.02729	2.32±0.29	3.0092	2.44522	2.73±0.28
W17098	likely ortholog of mouse myosin light chain, regulatory A (MYLC2A)	1.34485	1.67187	1.51±0.16	1.30436	1.41444	1.36±0.06	1.32015	1.35778	1.34±0.02
W17119	hypothetical protein FLJ20542 (FLJ20542)	0.969306	1.36086	1.17±0.2	1.3572	1.47321	1.42±0.06	1.27034	1.10031	1.19±0.09
W17175	chromosome 21 open reading frame 97 (C21orf97)	1.03253	1.36181	1.2±0.16	1.46475	1.499	1.48±0.02	1.35494	1.56116	1.46±0.1
W17182	superoxide dismutase 1, soluble (amyotrophic lateral sclerosis 1 (adult)) (SOD1)	1.11275	1.83965	1.48±0.36	1.37694	1.46559	1.42±0.04	1.28098	1.00642	1.14±0.14
W17303	KIAA1049 protein (KIAA1049)	0.93231	1.36237	1.15±0.22	1.18185	1.06577	1.12±0.06	1.54182	1.39979	1.47±0.07
W17370	mitochondrial elongation factor G1 (EFG1)	1.08247	1.10084	1.09±0.01	1.29754	1.44136	1.37±0.07	1.16185	0.991831	1.08±0.09
W17386	heterogeneous nuclear ribonucleoprotein A2/B1 (HNRPA2B1)	1.34813	1.46742	1.41±0.06	1.36672	1.86141	1.61±0.25	1.4178	1.10616	1.26±0.16
W19405		1.37572	1.44719	1.41±0.04	1.29056	1.42556	1.36±0.07	1.11233	1.26604	1.19±0.08
W19447	DEAD (Asp-Glu-Ala-Asp) box polypeptide 51 (DDX51)	0.985027	1.71282	1.35±0.36	1.08605	1.32602	1.21±0.12	1.33236	1.29996	1.32±0.02
W19883	syntaxin 17 (STX17)	0.500731	0.188932	0.34±0.16	0.382698	0.207025	0.29±0.09	0.292142	0.334225	0.31±0.02
W19883	syntaxin 17 (STX17)	0.403297	0.16984	0.29±0.12	0.408876	0.209309	0.31±0.1	0.285185	0.285877	0.29±0
W20061	T-cell activation WD repeat protein (TA-WDRP)	0.617447	0.279131	0.45±0.17	0.42738	0.326224	0.38±0.05	0.31123	0.323079	0.32±0.01
W21055	G protein-coupled receptor 116 (GPR116)	1.44293	1.28404	1.36±0.08	1.24195	1.16911	1.21±0.04	1.43798	1.49647	1.47±0.03
W21077	cytochrome c oxidase subunit Va (COX5A)	1.29976	1.86879	1.58±0.28	1.12716	1.17631	1.15±0.02	1.23492	1.0292	1.13±0.1
W21172		1.381	1.58096	1.48±0.1	1.38132	1.38147	1.38±0	1.50961	1.35716	1.43±0.08
W21173	A kinase (PRKA) anchor protein 13 (AKAP13)	1.54851	1.39267	1.47±0.08	1.07142	1.24935	1.16±0.09	1.40864	1.40258	1.41±0
W21187	rTS beta protein (HSRTSBETA)	1.09924	1.5595	1.33±0.23	1.41464	1.40099	1.41±0.01	1.00509	0.850445	0.93±0.08
W21206	MYST histone acetyltransferase (monocytic leukemia) 4 (MYST4)	1.12489	1.67134	1.4±0.27	1.29925	1.58055	1.44±0.14	1.3463	1.32191	1.33±0.01
W21234	hypothetical protein, estradiol-induced (E2IG4)	1.25023	1.2866	1.27±0.02	1.49701	1.43644	1.47±0.03	1.40626	1.21596	1.31±0.1
W21395		1.32208	1.6213	1.47±0.15	1.48578	1.72151	1.6±0.12	1.21592	1.21779	1.22±0
W21429	motile sperm domain containing 1 (MOSPD1)	0.622056	0.348192	0.49±0.14	0.534541	0.341802	0.44±0.1	0.256893	0.241208	0.25±0.01
W23499	Homo sapiens transcribed sequences	1.17842	0.181779	0.68±0.5	0.409477	1	0.41	0.227422	0.252533	0.24±0.01
W23559	Sapiens full length insert cDNA clone YR17E12	1.64195	1.42763	1.53±0.11	1.03221	1.28815	1.16±0.13	1.34814	1.29396	1.32±0.03
W23579	DEAD (Asp-Glu-Ala-Asp) box polypeptide 54 (DDX54)	1.11212	1.48236	1.3±0.19	1.41203	1.37397	1.39±0.02	1.71431	1.44518	1.58±0.13
W23595	HDCMA18P protein (HDCMA18P)	1.54386	1.21892	1.38±0.16	1.35148	1.73436	1.54±0.19	1.62657	1.5007	1.56±0.06
W24097	retinoblastoma binding protein 6 (RBBP6)	1	0.320489	0.32	1	0.285566	0.29	0.316179	0.325142	0.32±0
W24164	endoglin (Osler-Rendu-Weber syndrome 1) (ENG)	1.30353	1.3217	1.31±0.01	1.06779	1.26813	1.17±0.1	1.35041	1.52881	1.44±0.09
W24394	alpha-2-macroglobulin (A2M)	1	0.390666	0.39	0.86971	0.470821	0.67±0.2	0.293195	0.32402	0.31±0.02
W24419	LOC350432 (na)	0.948796	1.23499	1.09±0.14	0.934766	1	0.97±0.03	1.52495	1.34342	1.43±0.09
W24494	SPPL2b (SPPL2B)	1.26901	1.12395	1.2±0.07	1.41986	1.47057	1.45±0.03	1.56401	1.84739	1.71±0.14
W24540	Sapiens cDNA FLJ31039 fis, clone HSYRA2000221.	1.2241	1.34192	1.28±0.06	1.46725	1.26851	1.37±0.1	1.50477	1.40585	1.46±0.05
W24547		1.40011	1.30676	1.35±0.05	1.33007	1.2491	1.29±0.04	1.71831	1.33974	1.53±0.19
W24597	deoxyribonuclease II, lysosomal (DNASE2)	0.84305	1.16022	1±0.16	1.38187	1.21575	1.3±0.08	1.40879	1.6299	1.52±0.11
W24614	peroxiredoxin 4 (PRDX4)	1.31239	1.80704	1.56±0.25	1.46371	1.43592	1.45±0.01	1.22567	1.17388	1.2±0.03
W24775	polycystic kidney disease 2 (autosomal dominant) (PKD2)	1.4305	1.42338	1.43±0	1.73229	1.97782	1.86±0.12	1.98383	1.902	1.94±0.04
W24913	insulin-like growth factor binding protein 4 (IGFBP4)	1.40009	1.44722	1.42±0.02	1.60962	1.54942	1.58±0.03	2.09164	1.61276	1.85±0.24
W25008	tumor protein D52 (TPD52)	1	1.22698	1.23±	1.43651	1.74774	1.59±0.16	1.63082	1.19346	1.41±0.22
W25035	FK506 binding protein 8, 38kDa (FKBP8)	1.25836	1.29826	1.28±0.02	1.31627	1.44329	1.38±0.06	1.20958	1.19492	1.2±0.01
W25164	BCL6 co-repressor (BCOR)	1.30696	1.58483	1.45±0.14	1.28161	0.950563	1.12±0.17	1.40848	1.04322	1.23±0.18
W25202	ATP-binding cassette, sub-family F (GCN20), member 2 (ABCF2)	1.2053	1.35306	1.28±0.07	0.939593	0.895756	0.92±0.02	1.48395	1.31142	1.4±0.09
W25407	cathepsin L (CTSL)	1.20715	1.32427	1.27±0.06	1.35932	1.66103	1.51±0.15	1.15072	0.976903	1.06±0.09
W25584	LSM4 homolog, U6 small nuclear RNA associated (S. cerevisiae) (LSM4)	1.43051	1.44852	1.44±0.01	1.08372	1.18614	1.13±0.05	1.32337	1.19811	1.26±0.06
W31188	general transcription factor IIA, 1, 19/37kDa (GTF2A1)	0.615983	0.276382	0.45±0.17	0.555933	0.404508	0.48±0.08	0.324009	0.321869	0.32±0
W31457	syntaphilin (SNPH)	1.63954	1.38112	1.51±0.13	0.988203	1.37021	1.18±0.19	0.999192	1.10581	1.05±0.05
W31518	discoidin, CUB and LCCL domain containing 1 (DCBLD1)	1.71105	1.27456	1.49±0.22	1.49428	1.50895	1.5±0.01	1.74731	1.57855	1.66±0.08
W31807	hypothetical protein DKFZp667B1218 (DKFZp667B1218)	1.35206	1.40236	1.38±0.03	1.23526	1.00518	1.12±0.12	1.04644	0.922839	0.98±0.06
W32026	similar to neural specific sr protein NSSR 2 (na)	1.15408	1.16198	1.16±0	1.38339	1.31117	1.35±0.04	1.22623	0.935057	1.08±0.15
W32036	pyridoxal (pyridoxine, vitamin B6) phosphatase (PDXP)	0.901008	1.03594	0.97±0.07	1.4591	1.32044	1.39±0.07	1.0239	0.983187	1±0.02
W32182		1.64846	1.72039	1.68±0.04	0.70838	1.27827	0.99±0.28	1.14442	1.24846	1.2±0.05
W32908	forkhead box O1A (rhabdomyosarcoma) (FOXO1A)	0.624885	0.289975	0.46±0.17	0.366756	0.392193	0.38±0.01	0.246147	0.344336	0.3±0.05
W32939	zinc finger protein-like 1 (ZFPL1)	1.43679	1.68615	1.56±0.12	1.12976	1.06159	1.1±0.03	1.37392	1.23131	1.3±0.07
W32992	Homo sapiens transcribed sequences	1.11853	1.21828	1.17±0.05	1.59463	1.29243	1.44±0.15	1.1059	1.01433	1.06±0.05
W33048	neuro-oncological ventral antigen 2 (NOVA2)	1.404	1.44976	1.43±0.02	1.33982	1.07892	1.21±0.13	1.35833	1.42738	1.39±0.03
W33064	tubulin, alpha 1 (testis specific) (TUBA1)	1.3216	1.33818	1.33±0.01	1.60496	1.33631	1.47±0.13	1.84615	1.80888	1.83±0.02
W33115	v-jun sarcoma virus 17 oncogene homolog (avian) (JUN)	1.07479	1.5592	1.32±0.24	1.5049	1.37942	1.44±0.06	1.42117	1.35499	1.39±0.03
W35167	kinesin family member C1 (KIFC1)	1.29648	1.39618	1.35±0.05	1.07626	0.968169	1.02±0.05	1.08764	1.14779	1.12±0.03
W35201	keratin 13 (KRT13)	1.2324	1.58743	1.41±0.18	1.50697	1.42676	1.47±0.04	1.70301	1.49976	1.6±0.1
W35223	Rho GDP dissociation inhibitor (GDI) beta (ARHGDIB)	1.44535	1.50641	1.48±0.03	1.19557	1.03844	1.12±0.08	1.13085	1.09085	1.11±0.02
W35230	putative DNA/chromatin binding motif (PLU-1)	1.35094	1.32112	1.34±0.01	1.178	1.43848	1.31±0.13	1.30643	1.20932	1.26±0.05
W35231	nitric oxide synthase interacting protein (NOSIP)	1.54452	1.35177	1.45±0.1	1.34185	1.05163	1.2±0.15	1.03488	1.23076	1.13±0.1
W35243	phosphofructokinase, platelet (PFKP)	1.10855	1.19925	1.15±0.05	1.33247	1.44535	1.39±0.06	1.50825	1.16222	1.34±0.17
W35353	LOC340902 (na)	0.522485	0.392466	0.46±0.07	0.377839	0.330512	0.35±0.02	0.344277	0.325085	0.33±0.01
W37124	J domain containing protein 1 (JDP1)	1.6589	1.55305	1.61±0.05	0.726427	1.17907	0.95±0.23	1.06344	1.14068	1.1±0.04
W37140	nidogen (enactin) (NID)	1.50478	1.50986	1.51±0	1.13977	1.00639	1.07±0.07	1.36597	1.64332	1.5±0.14
W37168	splicing factor, arginine/serine-rich 2 (SFRS2)	0.856427	1.07237	0.96±0.11	1.46866	1.33314	1.4±0.07	0.978367	0.700936	0.84±0.14
W37267	FERM domain containing 3 (FRMD3)	1.32845	1.35894	1.34±0.02	1.11806	1.21157	1.16±0.05	1.03337	1.044	1.04±0.01
W37423	Sapiens cDNA FLJ11364 fis, clone HEMBA1000264.	1.31578	1.30619	1.31±0	1	0.900393	0.9	1.02363	0.765175	0.89±0.13
W37540	klotho (KL)	1.08576	0.992472	1.04±0.05	1.18384	1.20449	1.19±0.01	1.58552	1.60639	1.6±0.01
W37552	interleukin 11 receptor, alpha (IL11RA)	1.30262	1.36519	1.33±0.03	1.28638	1.11764	1.2±0.08	1.4508	1.45794	1.45±0
W37777		1.21086	1.18686	1.2±0.01	1.45624	1.55748	1.51±0.05	1.10202	1.08864	1.1±0.01
W38462	sulfotransferase, estrogen-preferring (STE)	0.566804	0.201408	0.38±0.18	0.336989	0.289466	0.31±0.02	0.335078	0.247875	0.29±0.04
W38724		0.591678	0.230497	0.41±0.18	0.350978	0.311392	0.33±0.02	0.316148	0.356642	0.34±0.02
W38731	hypothetical protein FLJ22559 (FLJ22559)	0.528262	0.405134	0.47±0.06	0.41374	0.299266	0.36±0.06	0.335439	0.316944	0.33±0.01
W38732	myeloid/lymphoid or mixed-lineage leukemia (trithorax homolog, Drosophila); translocated to, 2 (MLLT2)	0.544415	0.246812	0.4±0.15	0.348206	0.356114	0.35±0	0.267679	0.28376	0.28±0.01
W38914	solute carrier family 25 (mitochondrial oxodicarboxylate carrier), member 21 (SLC25A21)	0.65505	0.386801	0.52±0.13	0.477497	0.3998	0.44±0.04	0.35027	0.344762	0.35±0
W38914	solute carrier family 25 (mitochondrial oxodicarboxylate carrier), member 21 (SLC25A21)	0.590691	0.360063	0.48±0.12	0.444034	0.379521	0.41±0.03	0.303033	0.350603	0.33±0.02
W39139	FLJ46603 protein (FLJ46603)	0.656145	0.325304	0.49±0.17	0.809995	0.515831	0.66±0.15	0.30614	0.35169	0.33±0.02
W39162	spinocerebellar ataxia 2 (olivopontocerebellar ataxia 2, autosomal dominant, ataxin 2) (SCA2)	0.592747	0.234084	0.41±0.18	0.495203	1	0.5	0.277951	0.269362	0.27±0
W39596	aldehyde dehydrogenase 1 family, member A1 (ALDH1A1)	0.869958	0.914006	0.89±0.02	1.21231	1.72584	1.47±0.26	1.48805	1.46768	1.48±0.01
W44650	coatomer protein complex, subunit zeta 2 (COPZ2)	1.31114	1.29884	1.3±0.01	1.11247	1.07504	1.09±0.02	1.07457	1.3728	1.22±0.15
W46603	cytokine receptor-like factor 1 (CRLF1)	1.17097	1.90101	1.54±0.37	1.40566	1.30704	1.36±0.05	1.29811	1.35743	1.33±0.03
W47043	cyclin-dependent kinase 5 (CDK5)	1.20648	1.68148	1.44±0.24	1.31626	1.36496	1.34±0.02	1.05708	1.14134	1.1±0.04
W47073	solute carrier family 20 (phosphate transporter), member 1 (SLC20A1)	1.36218	1.42763	1.39±0.03	1.26578	1.2169	1.24±0.02	1	1.15459	1.08±0.08
W47189	HSPC041 protein (LOC51125)	1.22167	1.38996	1.31±0.08	1.39065	1.35685	1.37±0.02	0.995454	1.01739	1.01±0.01
W47361	folate receptor 3 (gamma) (FOLR3)	1.47497	1.44325	1.46±0.02	1.07178	1.14827	1.11±0.04	1.29628	1.2403	1.27±0.03
W47371	LOC151103 (na)	1.95315	1.81692	1.89±0.07	1.18691	1.25573	1.22±0.03	1.3887	1.14526	1.27±0.12
W47432	Homo sapiens transcribed sequences	1.1771	1.27941	1.23±0.05	1.02523	1.08335	1.05±0.03	1.77011	1.54952	1.66±0.11
W47451	ATP-binding cassette, sub-family F (GCN20), member 3 (ABCF3)	1.53076	1.45923	1.49±0.04	1.11725	1.09651	1.11±0.01	1.59578	1.20229	1.4±0.2
W47505	insulin-like growth factor binding protein 5 (IGFBP5)	1.32085	1.23307	1.28±0.04	1.30229	1.32968	1.32±0.01	1.0147	1.29766	1.16±0.14
W47525	Sapiens, clone IMAGE-6057297, mRNA	1.3844	1.6608	1.52±0.14	1.12245	1.11481	1.12±0	1.38132	1.14204	1.26±0.12
W48684	FLJ46603 protein (FLJ46603)	1.0129	1.52731	1.27±0.26	1.16489	1.38775	1.28±0.11	1.40548	1.31529	1.36±0.05
W48764	Sapiens, clone IMAGE-3897094, mRNA	1.32947	1.49646	1.41±0.08	1.31276	1.55283	1.43±0.12	1.32815	1.18713	1.26±0.07
W48766	chromosome 5 open reading frame 5 (C5orf5)	1.06306	1.21138	1.14±0.07	1.2028	1.35392	1.28±0.08	1.80287	1.86658	1.83±0.03
W48780	neuronal protein (NP25)	1.12531	1.29058	1.21±0.08	1.31	1.29721	1.3±0.01	1.30082	1.21494	1.26±0.04
W49556	Homo sapiens transcribed sequences	1.37191	1.13056	1.25±0.12	1.31743	1.37185	1.34±0.03	1.32294	1.31691	1.32±0
W49562	Sapiens mRNA; cDNA DKFZp434E235 (from clone DKFZp434E235)	1.01667	1.51226	1.26±0.25	1.31524	1.22702	1.27±0.04	2.03825	1.49943	1.77±0.27
W49687	protective protein for beta-galactosidase (galactosialidosis) (PPGB)	0.959705	1.19635	1.08±0.12	1.3402	1.276	1.31±0.03	1.80791	1.58536	1.7±0.11
W49691	crystallin, alpha B (CRYAB)	1.32704	1.50478	1.42±0.09	1.17865	1.27179	1.23±0.05	1.48677	1.42766	1.46±0.03
W49697	hypothetical protein MGC45416 (MGC45416)	1.00442	1.33482	1.17±0.17	1.22028	1.59098	1.41±0.19	1.66161	1.48832	1.57±0.09
W49707	steroid receptor RNA activator 1 (SRA1)	1.41775	1.37751	1.4±0.02	1.34627	1.47813	1.41±0.07	1.18994	1.51052	1.35±0.16
W49772	src homology three (SH3) and cysteine rich domain (STAC)	1.34928	1.33758	1.34±0.01	1.07927	0.89166	0.99±0.09	1.15238	1.00371	1.08±0.07
W51811	wingless-type MMTV integration site family, member 5A (WNT5A)	1.37939	1.58338	1.48±0.1	1.47819	1.59577	1.54±0.06	1.6938	1.32325	1.51±0.19
W51962	LOC153603 (na)	1.02571	0.960222	0.99±0.03	1.08659	1.11845	1.1±0.02	1.44111	1.42382	1.43±0.01
W52085	6-phosphofructo-2-kinase/fructose-2,6-biphosphatase 2 (PFKFB2)	1.30029	1.28553	1.29±0.01	1.52279	1.43968	1.48±0.04	1.93113	1.85871	1.89±0.04
W52609		0.890929	1.22873	1.06±0.17	1.49929	1.7671	1.63±0.13	1.88536	1.66752	1.78±0.11
W52683		1.09993	1.32286	1.21±0.11	1.49309	1.59352	1.54±0.05	1.38356	1.1488	1.27±0.12
W52759	Sapiens, clone IMAGE-4748060, mRNA, partial cds	1.41883	1.49593	1.46±0.04	1.18994	1.16825	1.18±0.01	1.28541	1.28659	1.29±0
W55913	ribosomal protein L31 (RPL31)	1.18471	1.3077	1.25±0.06	1.54082	1.43124	1.49±0.05	1.33968	0.953172	1.15±0.19
W56088	ethanolamine kinase (EKI1)	1.34435	1.62172	1.48±0.14	1.11079	1.32049	1.22±0.1	1.31355	1.39219	1.35±0.04
W56249	Sapiens mRNA; cDNA DKFZp586C1723 (from clone DKFZp586C1723)	1.12635	1.37802	1.25±0.13	1.51972	1.47498	1.5±0.02	1.8968	1.53755	1.72±0.18
W56454	furin (paired basic amino acid cleaving enzyme) (FURIN)	1.43112	1.49304	1.46±0.03	1.48247	1.24834	1.37±0.12	1.69282	1	1.69±
W56466	Homo sapiens transcribed sequences	1.06641	1.08721	1.08±0.01	1.21111	1.42401	1.32±0.11	2.00509	1.71495	1.86±0.15
W58698	mitochondrial ribosomal protein L55 (MRPL55)	1.32873	1.35128	1.34±0.01	1.13908	1.01439	1.08±0.06	1.1302	1.19394	1.16±0.03
W60673	hypothetical protein FLJ21868 (FLJ21868)	0.836294	1.62644	1.23±0.4	1.12518	1.62822	1.38±0.25	1.50462	1.6471	1.58±0.07
W60765	DnaJ (Hsp40) homolog, subfamily B, member 12 (DNAJB12)	1.40128	1.37154	1.39±0.01	1.75314	1.38643	1.57±0.18	1.4099	1.08387	1.25±0.16
W61045	polymerase (DNA-directed), delta 4 (POLD4)	0.97922	1.92142	1.45±0.47	1.3041	1.25822	1.28±0.02	1.33923	2.19358	1.77±0.43
W63553	hypothetical protein BC001573 (LOC134147)	1.4739	1.58428	1.53±0.06	1.31052	1.17448	1.24±0.07	1.08356	1.18511	1.13±0.05
W63762	COX15 homolog, cytochrome c oxidase assembly protein (yeast) (COX15)	1.36212	1.45756	1.41±0.05	1.26231	1.48691	1.37±0.11	1.38691	1.08641	1.24±0.15
W65491	Homo sapiens transcribed sequences	0.676049	1.33827	1.01±0.33	1.21136	1.31737	1.26±0.05	1.3403	1.31172	1.33±0.01
W67471	ras homolog gene family, member B (ARHB)	1.3625	1.44318	1.4±0.04	1.26196	1.12054	1.19±0.07	1.29108	1.39045	1.34±0.05
W68191	clusterin (complement lysis inhibitor, SP-40,40, sulfated glycoprotein 2, testosterone-repressed prostate message 2, apolipoprotein J) (CLU)	1.17362	1.14517	1.16±0.01	1.32718	1.25086	1.29±0.04	1.33798	1.34304	1.34±0
W68436	chromosome 7 open reading frame 3 (C7orf3)	1.42598	1.36777	1.4±0.03	1.2877	1.42602	1.36±0.07	1.18309	1.0942	1.14±0.04
W69281	KIAA0095 gene product (KIAA0095)	1.27311	1.3029	1.29±0.01	1.51334	1.31667	1.42±0.1	1.19146	0.901701	1.05±0.14
W69323	proteasome (prosome, macropain) 26S subunit, non-ATPase, 5 (PSMD5)	1.2295	1.42973	1.33±0.1	1.24297	1.54012	1.39±0.15	1.4968	1.57431	1.54±0.04
W70006	cell division cycle 25B (CDC25B)	1.37037	1.57707	1.47±0.1	1.09886	1.1985	1.15±0.05	1.45286	1.2983	1.38±0.08
W76573	tropomyosin 2 (beta) (TPM2)	1	1		1	1		1.81173	1.42503	1.62±0.19
W76608	minor histocompatibility antigen HA-8 (KIAA0020)	0.923806	1.55139	1.24±0.31	1.42218	1.28037	1.35±0.07	1.34664	1.3796	1.36±0.02
W78724	Crm, cramped-like (Drosophila) (CRAMP1L)	1.54019	1.37658	1.46±0.08	0.984438	1.08263	1.03±0.05	1.21902	1.19147	1.21±0.01
W78830	single-strand selective monofunctional uracil DNA glycosylase (SMUG1)	0.56212	0.325299	0.44±0.12	1	0.234268	0.23	0.291777	0.325918	0.31±0.02
W78880	upregulated during skeletal muscle growth 5 (MGC14697)	1.10135	1.40288	1.25±0.15	1.33294	1.49639	1.41±0.08	1.36766	1.13566	1.25±0.12
W78920	DNA directed RNA polymerase II polypeptide J-related gene (POLR2J2)	1.29895	1.4885	1.39±0.09	1.32009	1.36342	1.34±0.02	1.07103	1.11388	1.09±0.02
W78946	electron-transfer-flavoprotein, alpha polypeptide (glutaric aciduria II) (ETFA)	1.31862	1.30423	1.31±0.01	1.48504	1.59118	1.54±0.05	1.28314	1.15584	1.22±0.06
W78951		0.427492	0.351335	0.39±0.04	0.350172	0.257575	0.3±0.05	0.323346	0.318064	0.32±0
W79028	ribulose-5-phosphate-3-epimerase (RPE)	0.567612	0.132	0.35±0.22	0.285612	1	0.29	0.227164	0.236444	0.23±0
W79416	fibrinogen, gamma polypeptide (FGG)	0.635157	0.565495	0.6±0.03	0.620476	0.524543	0.57±0.05	0.26494	0.299173	0.28±0.02
W79623	adaptor-related protein complex 2, mu 1 subunit (AP2M1)	1.20942	1.24555	1.23±0.02	1.45756	1.37666	1.42±0.04	1.66679	1.49913	1.58±0.08
W80493	small nuclear ribonucleoprotein polypeptide E (SNRPE)	1.12783	1.03352	1.08±0.05	1.30375	1.61909	1.46±0.16	1.02491	0.982342	1±0.02
W84867	cytochrome P450, family 4, subfamily A, polypeptide 11 (CYP4A11)	0.570951	0.32279	0.45±0.12	0.332546	0.286125	0.31±0.02	0.411404	0.522727	0.47±0.06
W85965	Homo sapiens transcribed sequences	1.39197	1.52945	1.46±0.07	1.13057	1.0595	1.1±0.04	0.871521	0.872762	0.87±0
W85966	hypothetical protein FLJ10349 (FLJ10349)	1.04541	1.29417	1.17±0.12	1.37707	1.4092	1.39±0.02	1.10428	0.918233	1.01±0.09
W85985	cytidine monophosphate N-acetylneuraminic acid synthetase (CMAS)	0.94343	1.22607	1.08±0.14	1.28817	1.29741	1.29±0	1.43439	2.09499	1.76±0.33
W86935	lactotransferrin (LTF)	1.48013	1.39671	1.44±0.04	0.990052	1.08719	1.04±0.05	1.25355	1.15193	1.2±0.05
W87320	ATP-binding cassette, sub-family C (CFTR/MRP), member 3 (ABCC3)	1.21334	1.17223	1.19±0.02	1.40189	1.46155	1.43±0.03	1.26726	0.975346	1.12±0.15
W87591	8-oxoguanine DNA glycosylase (OGG1)	1.14483	1.42	1.28±0.14	0.977596	0.948576	0.96±0.01	1.39721	1.36235	1.38±0.02
W87592	T cell receptor alpha locus (TRA@)	1.09665	0.977341	1.04±0.06	0.983873	1.22773	1.11±0.12	1.41381	1.49484	1.45±0.04
W87874	ARF-GAP, RHO-GAP, ankyrin repeat and plekstrin homology domains-containing protein 3 (ARAP3)	0.906338	1.36446	1.14±0.23	1	1		1.30318	1.30362	1.3±0
W89025	chromosome 20 open reading frame 155 (C20orf155)	0.50749	0.257758	0.38±0.12	0.312646	0.285626	0.3±0.01	0.230176	0.22402	0.23±0
W90301		1.02704	1.20854	1.12±0.09	1.32258	1.30021	1.31±0.01	1.1785	1.15371	1.17±0.01
W90776	kynureninase (L-kynurenine hydrolase) (KYNU)	1.40235	1.37655	1.39±0.01	1.40463	1.35441	1.38±0.03	0.976511	0.946549	0.96±0.01
W91949	dual-specificity tyrosine-(Y)-phosphorylation regulated kinase 3 (DYRK3)	1.03085	1.27801	1.15±0.12	1.30863	1.386	1.35±0.04	1.04974	1.15674	1.1±0.05
W92014	alcohol dehydrogenase 6 (class V) (ADH6)	0.421604	0.114127	0.27±0.15	0.27474	0.154104	0.21±0.06	0.220008	0.216649	0.22±0
W92119	Splicing factor, arginine/serine-rich, 46kD (SRP46)	0.976404	1.18194	1.08±0.1	1.4091	1.59356	1.5±0.09	1.14306	0.89722	1.02±0.12
W92662	DiGeorge syndrome critical region gene 8 (DGCR8)	1.53461	1.47511	1.5±0.03	1.41585	1.75581	1.59±0.17	1.74769	1.32764	1.54±0.21
W94208	farnesyl-diphosphate farnesyltransferase 1 (FDFT1)	1.12815	1.4583	1.29±0.17	1.34116	1.33189	1.34±0	1.0983	1.25314	1.18±0.08
W94987	SNARE protein Ykt6 (YKT6)	1.35079	1.14646	1.25±0.1	1.34737	1.29642	1.32±0.03	1.13991	1.01144	1.08±0.06
Values represent mean + S.E. of duplicate arrays. Numbers in red and green represent upregulated and down regulated values respectively. The values with out S.E. are those spots where the other spot was not available for analysis. Genes with a fold chnage of > 1.3 are considered as up-regulated and those with a fold change of <0.33 are considered down-regulated.
