# Supplementary material for: Expression profiling of genes regulated by TGF-beta: Differential regulation in normal and tumour cells
Source: BMC Genomics. 2007 Apr 11;8:98. doi: 10.1186/1471-2164-8-98 (PMC1858692; doi:10.1186/1471-2164-8-98)
Supplement: Additional file 3 — List of genes regulated by TGF-β only in HPL1D cell-line. A list of genes, which are regulated by TGF-β in HPL1D cell-line alone along with the fold changes at 1, 4 and 12 hrs of treatment. [file 1471-2164-8-98-S3.xls]

## Sheet: Sheet1
Table S3 : List of genes regulated by TGF-b in only HPL1D cells
Accession no	GENENAME & SYMBOL		HPL1D 1hr			HPL1D 4hr			HPL1D 12hr
		HPL1D 1hr_I	HPL1D 1hr_II	Mean + SE	HPL1D 4hr_I	HPL1D 4hr_II	Mean + SE	HPL1D 12hr_I	HPL1D 12hr_II	Mean + SE
AA001216	Homo sapiens transcribed sequence with moderate similarity to protein pir-A55933 (H.sapiens) A55933 paxillin - human	1.37338	1.4176	1.4±0.02	0.901991	1.02871	0.97±0.06	1.11206	0.995231	1.05±0.06
AA001324	tissue inhibitor of metalloproteinase 1 (erythroid potentiating activity, collagenase inhibitor) (TIMP1)	1.47471	1.65709	1.57±0.09	0.868687	0.895666	0.88±0.01	1.0508	1.09495	1.07±0.02
AA002117	Homo sapiens transcribed sequences	1.3713	1.32391	1.35±0.02	1.24672	1.08607	1.17±0.08	0.980266	1.02383	1±0.02
AA002232	Homo sapiens transcribed sequences	1.65366	1.34029	1.5±0.16	1.54345	1.21974	1.38±0.16	1.14701	1.12035	1.13±0.01
AA002236	Homo sapiens transcribed sequences	1.2054	0.832693	1.02±0.19	2.29392	1.83247	2.06±0.23	0.913837	1.03882	0.98±0.06
AA002237	syndecan 4 (amphiglycan, ryudocan) (SDC4)	1.188	0.760944	0.97±0.21	1.33087	1.50743	1.42±0.09	1.02898	1.33735	1.18±0.15
AA004424	Homo sapiens transcribed sequence with weak similarity to protein ref-NP_060190.1 (H.sapiens) hypothetical protein FLJ20234 [Homo sapiens]	0.955034	1.30286	1.13±0.17	1.85405	1.29346	1.57±0.28	0.87651	1.18659	1.03±0.16
AA004527		0.770992	0.910492	0.84±0.07	1.34204	1.31547	1.33±0.01	0.98967	1.25021	1.12±0.13
AA005102	protein tyrosine phosphatase, non-receptor type 6 (PTPN6)	1.61295	1.30532	1.46±0.15	1.06019	0.995107	1.03±0.03	1.14492	0.888486	1.02±0.13
AA005307		1.30737	1.63769	1.47±0.17	1.0875	1.07015	1.08±0.01	1.1952	1.19463	1.19±0
AA005417	protein kinase C binding protein 1 (PRKCBP1)	1.40263	1.30739	1.36±0.05	1.25348	1.24438	1.25±0	1.05683	1.2068	1.13±0.07
AA007433	HGFL gene (MGC17330)	1.46042	1.31407	1.39±0.07	1.2302	0.997998	1.11±0.12	1.08372	0.977125	1.03±0.05
AA009962		1.12417	0.937912	1.03±0.09	1.33359	1.61546	1.47±0.14	1.28299	1.21374	1.25±0.03
AA010051	Homo sapiens transcribed sequences	1.49293	1.31485	1.4±0.09	1.02554	1.23394	1.13±0.1	1.42855	1.04187	1.24±0.19
AA010266		1.66849	1.09069	1.38±0.29	1.33224	1.36538	1.35±0.02	1.1696	1.20829	1.19±0.02
AA011466	Kell blood group (KEL)	1.35066	1.28958	1.32±0.03	1.34796	1.31072	1.33±0.02	1.11697	1.31825	1.22±0.1
AA011514	DiGeorge syndrome critical region gene 2 (DGCR2)	1.38785	1.61818	1.5±0.12	1.18778	1.1833	1.19±0	1.0418	1.3837	1.21±0.17
AA011518	Homo sapiens transcribed sequence with weak similarity to protein ref-NP_079364.1 (H.sapiens) hypothetical protein FLJ13241 [Homo sapiens]	1.48053	1.55688	1.52±0.04	1.00201	1.12301	1.06±0.06	1.03994	1.35343	1.2±0.16
AA011519	torsin family 3, member A (TOR3A)	1.33977	1.47522	1.41±0.07	1.07846	0.837176	0.96±0.12	1.21332	1.11267	1.16±0.05
AA011531	Homo sapiens clone HQ0312	1.40652	1.32592	1.37±0.04	1.31353	1.28374	1.3±0.01	1.24635	1.24167	1.24±0
AA011584		1.66165	1.37406	1.52±0.14	1.24411	1.13914	1.19±0.05	1.23632	1.07198	1.15±0.08
AA011665		1.24561	1.39684	1.32±0.08	1.38553	1.49728	1.44±0.06	1.01083	1	1.01±
AA021382	secreted protein, acidic, cysteine-rich (osteonectin) (SPARC)	1.303	1.34574	1.32±0.02	1.03364	1.05506	1.04±0.01	1.24823	1.1787	1.21±0.03
AA026303	Homo sapiens similar to C6orf52 protein (LOC375491), mRNA	1.2851	0.87188	1.08±0.21	0.891957	0.921605	0.91±0.01	1.46947	1.39586	1.43±0.04
AA028181	BCS1-like (yeast) (BCS1L)	1.62111	1.29428	1.46±0.16	0.983244	0.975224	0.98±0	1.10835	1.02521	1.07±0.04
AA028911	tripartite motif-containing 39 (TRIM39)	1.52183	1.44422	1.48±0.04	1.20085	1.15263	1.18±0.02	1.13861	1.14936	1.14±0.01
AA029359	laminin, beta 2 (laminin S) (LAMB2)	1.59196	1.47879	1.54±0.06	1.25424	1.09218	1.17±0.08	0.963617	1.07976	1.02±0.06
AA029803	high density lipoprotein binding protein (vigilin) (HDLBP)	1.30702	1.14556	1.23±0.08	1.32504	1.33239	1.33±0	1.3605	1.59299	1.48±0.12
AA029811	hypothetical protein LOC126208 (LOC126208)	1.41002	1.45269	1.43±0.02	0.906094	1.10066	1±0.1	1.24247	1.24353	1.24±0
AA029847	chromosome 10 open reading frame 9 (C10orf9)	1.54068	1.34308	1.44±0.1	1.22451	1.19522	1.21±0.01	1.06696	1.22463	1.15±0.08
AA029969	cystatin B (stefin B) (CSTB)	0.992867	1.07655	1.03±0.04	1.11784	1.0922	1.11±0.01	1.33637	1.3386	1.34±0
AA031376	placental growth factor, vascular endothelial growth factor-related protein (PGF)	1.64853	0.711547	1.18±0.47	1.40425	1.30762	1.36±0.05	1.20851	1.11931	1.16±0.04
AA031554	Wilms tumor 1 (WT1)	1.31794	1.33413	1.33±0.01	1.05063	1.09627	1.07±0.02	1.08466	1.19236	1.14±0.05
AA031564	hypothetical protein BC011880 (LOC113444)	0.935763	0.972495	0.95±0.02	1.36496	1.82433	1.59±0.23	0.981216	1.64608	1.31±0.33
AA031760		1.46093	1.32398	1.39±0.07	0.979703	1.03513	1.01±0.03	1.31418	1.22232	1.27±0.05
AA032032	chromosome 14 open reading frame 78 (C14orf78)	1.48039	1.51072	1.5±0.02	1.37185	1.15324	1.26±0.11	1.20703	1.24829	1.23±0.02
AA033517	electron-transfer-flavoprotein, beta polypeptide (ETFB)	1.41552	1.37034	1.39±0.02	1.30696	0.936522	1.12±0.19	1.23584	1.31615	1.28±0.04
AA033626	gamma-glutamyltransferase-like activity 1 (GGTLA1)	1.35376	1.35808	1.36±0	0.995208	1.05393	1.02±0.03	1.02044	1.10183	1.06±0.04
AA033693	Homo sapiens transcribed sequences	1.33943	1.65858	1.5±0.16	1.05608	0.923147	0.99±0.07	1.36985	1.07582	1.22±0.15
AA033722	immunoglobulin superfamily containing leucine-rich repeat (ISLR)	1.1972	1.19548	1.2±0	1.19194	1.23145	1.21±0.02	1.37332	1.38998	1.38±0.01
AA033953	prolactin receptor (PRLR)	1.74024	1.32447	1.53±0.21	1.11383	1.13189	1.12±0.01	1.03535	0.925508	0.98±0.05
AA033958		1.49589	1.231	1.36±0.13	1.11472	1.13472	1.12±0.01	1.47086	1.40523	1.44±0.03
AA033986	Homo sapiens transcribed sequences	1.36868	1.35442	1.36±0.01	0.951603	0.978757	0.97±0.01	1.26384	0.993684	1.13±0.14
AA034075		1.22226	1.25266	1.24±0.02	1.35665	1.41326	1.38±0.03	1.28341	1.38399	1.33±0.05
AA034391	dipeptidylpeptidase 4 (CD26, adenosine deaminase complexing protein 2) (DPP4)	1.76582	1.37797	1.57±0.19	0.897855	0.975831	0.94±0.04	1.14644	1	1.07±0.07
AA034932		1.30106	1.50199	1.4±0.1	1.17404	0.747419	0.96±0.21	0.942079	1.08239	1.01±0.07
AA035000		1.47913	1.35148	1.42±0.06	1.14555	0.94418	1.04±0.1	1.67715	1	1.68
AA035008	transcript expressed during hematopoiesis 2 (MGC33894)	1.57948	1.56839	1.57±0.01	1.21573	0.957053	1.09±0.13	1.19154	1	1.19
AA035024	myxovirus (influenza virus) resistance 2 (mouse) (MX2)	1.79804	1.24058	1.52±0.28	1.34697	1.33789	1.34±0	1.48855	1.22014	1.35±0.13
AA035227	unknown (LOC51693)	1.80239	1.30107	1.55±0.25	0.968882	1.17012	1.07±0.1	1.07057	1.24246	1.16±0.09
AA036766	KIAA1847 (KIAA1847)	1.48903	1.32271	1.41±0.08	1.03611	1.02216	1.03±0.01	1.20839	0.975853	1.09±0.12
AA036869	cytochrome P450, family 4, subfamily B, polypeptide 1 (CYP4B1)	1.48314	1.36881	1.43±0.06	1.2539	1.13264	1.19±0.06	1.10843	1.164	1.14±0.03
AA036978	chromosome 20 open reading frame 27 (C20orf27)	1.37951	1.4718	1.43±0.05	0.946489	0.840908	0.89±0.05	1.18577	1.21708	1.2±0.02
AA037360	Cas-Br-M (murine) ecotropic retroviral transforming sequence (CBL)	1.34456	1.30664	1.33±0.02	1.00494	1.09897	1.05±0.05	1.30982	1.0796	1.19±0.12
AA037619	Homo sapiens mRNA; cDNA DKFZp686L08213 (from clone DKFZp686L08213)	1.73916	1.36649	1.55±0.19	1.09649	0.958304	1.03±0.07	1.2156	1.14118	1.18±0.04
AA037640	hypothetical protein BC007899 (LOC148898)	1.66596	1.62616	1.65±0.02	1.06224	1.10596	1.08±0.02	1.17886	1.09885	1.14±0.04
AA037745	neuron navigator 2 (NAV2)	1.56854	1.53167	1.55±0.02	0.915363	1.10045	1.01±0.09	1.16295	1.16152	1.16±0
AA037763	WAS protein family, member 2 (WASF2)	1.49185	1.32427	1.41±0.08	1.05803	1.10049	1.08±0.02	1.22912	1.13216	1.18±0.05
AA039246	transducin-like enhancer of split 2 (E(sp1) homolog, Drosophila) (TLE2)	1.43596	1.35958	1.4±0.04	1.2835	1.13119	1.21±0.08	1.17437	1.12953	1.15±0.02
AA039254	KIAA1228 protein (KIAA1228)	0.978971	1.3617	1.17±0.19	1.543	1.34592	1.44±0.1	1.15297	1.35067	1.25±0.1
AA039275	Homo sapiens LOC374963 (LOC374963), mRNA	1.38812	1.37317	1.38±0.01	1.37371	1.12385	1.25±0.12	1.27383	1.1246	1.2±0.07
AA039684		1.03186	0.903495	0.97±0.06	1.57414	1.4574	1.52±0.06	1.72917	1.61296	1.67±0.06
AA040100	hypothetical protein LOC285671 (LOC285671)	1.29416	0.939095	1.12±0.18	1.52404	1.37959	1.45±0.07	1.5768	1.55095	1.56±0.01
AA040638	KIAA1554 protein (KIAA1554)	1.65986	1.30165	1.48±0.18	0.928746	1.1114	1.02±0.09	1.36737	1.17811	1.27±0.09
AA040916		1.31679	1.34703	1.33±0.02	1.27722	1.1047	1.19±0.09	1.21357	1.32281	1.27±0.05
AA040920	chromosome 3p21.1 gene sequence (HUMAGCGB)	1.54655	1.46382	1.51±0.04	1.2274	1.4017	1.31±0.09	1.36583	1.37004	1.37±0
AA041551	KIAA0379 protein (KIAA0379)	0.858957	0.938668	0.9±0.04	1.41788	1.45387	1.44±0.02	1.29958	1.60332	1.45±0.15
AA042813		1.37222	1.37914	1.38±0	1.19108	1.29777	1.24±0.05	1.29791	1.44578	1.37±0.07
AA042898	calponin 1, basic, smooth muscle (CNN1)	1.36844	1.59046	1.48±0.11	1.28163	0.951374	1.12±0.17	1.45761	1.31407	1.39±0.07
AA042912	Homo sapiens cDNA FLJ25515 fis, clone CBR06479	1.2975	1.51468	1.41±0.11	0.993093	1.20525	1.1±0.11	1.09126	1.28749	1.19±0.1
AA043275	DNA segment on chromosome 6(unique) 2654 expressed sequence (D6S2654E)	1.54002	1.6813	1.61±0.07	1.09297	1.42396	1.26±0.17	1.13432	1.15488	1.14±0.01
AA043301	collagen, type IV, alpha 1 (COL4A1)	1.58848	1.21287	1.4±0.19	1.51746	1	1.52±	1.55081	1.49036	1.52±0.03
AA043499	hypothetical protein MGC29875 (MGC29875)	0.942793	0.752558	0.85±0.1	1.69731	2.11662	1.91±0.21	1	2.45172	2.45
AA043613	Homo sapiens transcribed sequences	1.44355	1.5429	1.49±0.05	1.31444	1.08549	1.2±0.11	1.22708	1.23309	1.23±0
AA043650	myeloid differentiation primary response gene (88) (MYD88)	1.47656	1.54634	1.51±0.03	1.29353	1.04544	1.17±0.12	1.21908	1.27874	1.25±0.03
AA043893	neuroepithelial cell transforming gene 1 (NET1)	1.46603	0.897798	1.18±0.28	1.07498	1.04514	1.06±0.01	1.51195	1.94956	1.73±0.22
AA044013	Bcl-2 modifying factor (BMF)	1.66969	1.68443	1.68±0.01	1.21668	1.36167	1.29±0.07	1.20283	1.39449	1.3±0.1
AA044049	gonadotropin-releasing hormone 1 (leutinizing-releasing hormone) (GNRH1)	1.38208	1.21962	1.3±0.08	1.43055	1.57288	1.5±0.07	1.1333	1.23356	1.18±0.05
AA044139	hypothetical protein MGC4645 (MGC4645)	1.44869	1.81195	1.63±0.18	1.11197	1.3438	1.23±0.12	1.21116	1.04023	1.13±0.09
AA044184	Homo sapiens transcribed sequences	1.33318	0.95796	1.15±0.19	1.16784	1.02536	1.1±0.07	1.39772	1.30116	1.35±0.05
AA044191	selectin P ligand (SELPLG)	1.26605	1.17796	1.22±0.04	1.21216	1.27605	1.24±0.03	1.52863	1.33406	1.43±0.1
AA044231	kringle containing transmembrane protein 1 (KREMEN1)	1.02107	1.31084	1.17±0.14	1.01333	1.15456	1.08±0.07	1.68606	1.37111	1.53±0.16
AA044253	polymerase I and transcript release factor (PTRF)	1.34289	1.39888	1.37±0.03	1.75381	1.13714	1.45±0.31	1.26054	1.01233	1.14±0.12
AA044322	thrombospondin, type I domain-containing 3 (THSD3)	1.32831	1.32536	1.33±0	1.15894	1.50653	1.33±0.17	1.11379	1.58197	1.35±0.23
AA044701	Homo sapiens transcribed sequence with weak similarity to protein ref-NP_060312.1 (H.sapiens) hypothetical protein FLJ20489 [Homo sapiens]	1.01927	1.06122	1.04±0.02	1.41894	1.44518	1.43±0.01	1.03475	1.06632	1.05±0.02
AA044792	flotillin 2 (FLOT2)	1.4546	1.39683	1.43±0.03	1.23309	0.999156	1.12±0.12	1.22907	1.18078	1.2±0.02
AA045176	Homo sapiens cDNA FLJ43313 fis, clone NT2RI2013357	1.62313	1.37307	1.5±0.13	1.02207	1.05401	1.04±0.02	1.08872	1.07162	1.08±0.01
AA045207	actin related protein 2/3 complex, subunit 5, 16kDa (ARPC5)	1.38973	1.21708	1.3±0.09	1.52547	1.07259	1.3±0.23	1.66843	1.43014	1.55±0.12
AA045405	Homo sapiens transcribed sequences	1.41816	1.33729	1.38±0.04	1.08204	1.31784	1.2±0.12	1.19485	1.11228	1.15±0.04
AA045671		1.42537	1.18743	1.31±0.12	1.10073	1.10764	1.1±0	1.35067	1.46372	1.41±0.06
AA045940	hypothetical protein MGC16491 (MGC16491)	1.41961	1.42453	1.42±0	1.06871	1.36156	1.22±0.15	1.08658	1.22412	1.16±0.07
AA046787	Homo sapiens transcribed sequences	1.57577	1.05002	1.31±0.26	1.43845	1.35875	1.4±0.04	1.34777	1.26153	1.3±0.04
AA047101	chromosome 5 open reading frame 6 (C5orf6)	1.1604	0.870343	1.02±0.15	1.23927	1.22188	1.23±0.01	1.55626	1.29963	1.43±0.13
AA047400	RUN and FYVE domain containing 1 (RUFY1)	1.45572	1.56848	1.51±0.06	1.09008	1.34757	1.22±0.13	1.01772	1.22506	1.12±0.1
AA047424		1.07279	1.28696	1.18±0.11	1.12514	1.53298	1.33±0.2	1.34786	1.34135	1.34±0
AA047517	vaccinia related kinase 3 (VRK3)	1.55583	2.10182	1.83±0.27	1.20688	1.17404	1.19±0.02	1.06897	0.979682	1.02±0.04
AA053383	Homo sapiens transcribed sequence with weak similarity to protein ref-NP_055301.1 (H.sapiens) neuronal thread protein [Homo sapiens]	1.03766	1.14646	1.09±0.05	1.04162	1.03119	1.04±0.01	1.38741	1.36192	1.37±0.01
AA053873		1.72157	2.09061	1.91±0.18	1.01672	1.26003	1.14±0.12	1.15635	1.2832	1.22±0.06
AA054583	hypoxia-inducible protein 2 (HIG2)	1.18585	1.20686	1.2±0.01	1.31643	1.37277	1.34±0.03	1.34372	1.2579	1.3±0.04
AA054738	ras homolog gene family, member T2 (ARHT2)	1.52363	1.54482	1.53±0.01	0.948003	1.22196	1.08±0.14	1.22984	1.05815	1.14±0.09
AA054778	homeo box A10 (HOXA10)	1.43526	1.3795	1.41±0.03	1.16342	1.00074	1.08±0.08	0.987226	1.40737	1.2±0.21
AA054779	LYST-interacting protein LIP8 (LIP8)	1.29371	1.2977	1.3±0	1.09027	1.17714	1.13±0.04	1.05356	1.16778	1.11±0.06
AA055097	Homo sapiens transcribed sequences	1.58983	1.5289	1.56±0.03	0.989697	1.21717	1.1±0.11	1.0856	0.882572	0.98±0.1
AA055390	hypothetical protein FLJ35283 (FLJ35283)	1.53866	1.41196	1.48±0.06	1.1934	1.12925	1.16±0.03	1.21116	1.15516	1.18±0.03
AA059211	male germ cell-associated kinase (MAK)	1.42192	1.50433	1.46±0.04	1.12314	1.19959	1.16±0.04	1.20363	1.13408	1.17±0.03
AA085759		1.62761	1.35144	1.49±0.14	1.33602	1.02796	1.18±0.15	1.01697	1.29397	1.16±0.14
AA085776	hypothetical protein MGC14128 (MGC14128)	1.39872	1.17118	1.28±0.11	1.05199	1.25636	1.15±0.1	1.31123	1.39665	1.35±0.04
AA098855	Homo sapiens cDNA FLJ40252 fis, clone TESTI2024299.	0.954946	0.829677	0.89±0.06	1.16054	1.18093	1.17±0.01	1.39829	1.32891	1.36±0.03
AA099191	hypothetical protein FLJ20186 (FLJ20186)	1.69222	1.42049	1.56±0.14	1.22237	1	1.22±	1.19621	1.29869	1.25±0.05
AA099252	cell division cycle 34 (CDC34)	1.45249	1.69082	1.57±0.12	1.11122	1.49533	1.3±0.19	1.28448	1.48923	1.39±0.1
AA099325	Homo sapiens transcribed sequences	1.34722	1.39597	1.37±0.02	1.54509	1.30636	1.43±0.12	1.37819	1.14766	1.26±0.12
AA099404	hypothetical protein MGC22793 (MGC22793)	1.38965	1.76289	1.58±0.19	1.10537	1.27393	1.19±0.08	0.913411	1.29124	1.1±0.19
AA099583	ras homolog gene family, member D (ARHD)	1.52246	1.65538	1.59±0.07	0.737068	0.998289	0.87±0.13	1.2979	1.07749	1.19±0.11
AA099589	GDP dissociation inhibitor 2 (GDI2)	1.45595	1.29125	1.37±0.08	1.25793	1.13941	1.2±0.06	1.47658	1.38837	1.43±0.04
AA099902	small nuclear ribonucleoprotein polypeptide C (SNRPC)	1.4054	1.21678	1.31±0.09	0.822335	1.06969	0.95±0.12	1.29647	1.30543	1.3±0
AA101602	Homo sapiens transcribed sequences	1.33902	1.29543	1.32±0.02	0.923577	1.16767	1.05±0.12	1.07765	1.36509	1.22±0.14
AA101980	hypothetical protein DKFZp686N19164 (DKFZp686N19164)	1.00804	0.923538	0.97±0.04	1.35583	1.37866	1.37±0.01	1.34872	1.3043	1.33±0.02
AA101987	interleukin 10 receptor, beta (IL10RB)	1.44055	1.31729	1.38±0.06	1.06003	1.1325	1.1±0.04	1.15062	1.14441	1.15±0
AA114821	tripartite motif-containing 29 (TRIM29)	1.45625	1.37574	1.42±0.04	1.18447	1.21547	1.2±0.02	1.18814	1.14826	1.17±0.02
AA114907	synaptopodin 2 (SYNPO2)	1.32542	1.47278	1.4±0.07	0.996575	1.1572	1.08±0.08	1.00565	1.39619	1.2±0.2
AA114965	Homo sapiens transcribed sequences	1.41281	1.37554	1.39±0.02	0.931141	1.36445	1.15±0.22	1.10699	0.950207	1.03±0.08
AA115453	general transcription factor IIF, polypeptide 1, 74kDa (GTF2F1)	1.52183	1.40003	1.46±0.06	1.03244	1.35468	1.19±0.16	1.00224	1.03136	1.02±0.01
AA116112	mitochondrial ribosomal protein L39 (MRPL39)	1.19221	1.15365	1.17±0.02	1.09198	1.18877	1.14±0.05	1.29949	1.32951	1.31±0.02
AA120873	Homo sapiens mRNA; cDNA DKFZp586N2424 (from clone DKFZp586N2424)	1.39776	1.44517	1.42±0.02	0.997376	0.920375	0.96±0.04	1.07453	1.01192	1.04±0.03
AA120875	enhancer of polycomb homolog 1, (Drosophila) (EPC1)	1.57759	1.3111	1.44±0.13	1.08046	1.10858	1.09±0.01	1.12906	1.11343	1.12±0.01
AA126675	hypothetical protein BC009489 (LOC92979)	1.73986	1.4179	1.58±0.16	1.05631	1.22346	1.14±0.08	1.13027	1.0392	1.08±0.05
AA127003	ZFP-36 for a zinc finger protein (HSZFP36)	1.38692	1.08272	1.23±0.15	1.10456	1.11113	1.11±0	1.33944	1.35434	1.35±0.01
AA127684	IMP (inosine monophosphate) dehydrogenase 2 (IMPDH2)	1.33655	1.34977	1.34±0.01	0.941508	1.09464	1.02±0.08	1.37396	1.29262	1.33±0.04
AA127735	kinesin family member 1C (KIF1C)	1.17892	1.15708	1.17±0.01	2.11736	1.37869	1.75±0.37	0.970558	1.23997	1.11±0.13
AA127812	ELK3, ETS-domain protein (SRF accessory protein 2) (ELK3)	1.06961	0.693561	0.88±0.19	1.12229	1.10253	1.11±0.01	1.70571	1.46371	1.58±0.12
AA128002	hypothetical protein FLJ10116 (FLJ10116)	1.47921	1.11188	1.3±0.18	1.11031	0.997906	1.05±0.06	1.45564	1.29463	1.38±0.08
AA128247	KIAA1644 protein (KIAA1644)	1.56113	1.40028	1.48±0.08	1.05866	1.18121	1.12±0.06	1.13614	1.12168	1.13±0.01
AA129720	protein kinase, cAMP-dependent, regulatory, type II, alpha (PRKAR2A)	1.72926	1.3014	1.52±0.21	1.14368	1.09548	1.12±0.02	1.48813	1.13754	1.31±0.18
AA130095	hypothetical protein FLJ21749 (FLJ21749)	1.59714	1.65095	1.62±0.03	1.15937	1.27962	1.22±0.06	1.3143	1.04537	1.18±0.13
AA130199	KIAA1126 protein (KIAA1126)	1.42725	1.59243	1.51±0.08	1.05548	1.10704	1.08±0.03	1.067	1.05838	1.06±0
AA130253	electron-transfer-flavoprotein, alpha polypeptide (glutaric aciduria II) (ETFA)	1.09692	1.13755	1.12±0.02	1.10098	1.02318	1.06±0.04	1.40995	1.34479	1.38±0.03
AA131272	integrin, alpha 8 (ITGA8)	1.18961	1.19774	1.19±0	1.4335	1.3206	1.38±0.06	0.933413	0.982142	0.96±0.02
AA131550	tripartite motif-containing 29 (TRIM29)	1.54378	1.33687	1.44±0.1	1.16356	1.25207	1.21±0.04	1.09717	1.18943	1.14±0.05
AA131590	DiGeorge syndrome critical region gene 6-like (DGCR6L)	1.29493	1.50745	1.4±0.11	1.04029	1.20683	1.12±0.08	0.976143	1.18494	1.08±0.1
AA131622	Homo sapiens transcribed sequence with moderate similarity to protein sp-P39188 (H.sapiens) ALU1_HUMAN Alu subfamily J sequence contamination warning entry	1.33678	1.08952	1.21±0.12	1.47157	1.32789	1.4±0.07	1.0961	0.623266	0.86±0.24
AA131647	embryonal Fyn-associated substrate (EFS)	1.79013	1.30303	1.55±0.24	1.29895	1.19949	1.25±0.05	1.16335	1.32208	1.24±0.08
AA131651	Homo sapiens transcribed sequences	1.10537	1.11329	1.11±0	1.30875	1.30986	1.31±0	1.3466	1.21809	1.28±0.06
AA131657		1.61324	1.60646	1.61±0	1.18943	1.07545	1.13±0.06	1.32695	1.13026	1.23±0.1
AA131704		1.33936	1.34205	1.34±0	0.928419	1.17414	1.05±0.12	1.37969	1.21127	1.3±0.08
AA132039	Homo sapiens, clone IMAGE-5742072, mRNA	1.48774	1.3664	1.43±0.06	1.18496	1.26507	1.23±0.04	1.55648	1.16843	1.36±0.19
AA132083	atherin (LOC90378)	1.08995	1.17343	1.13±0.04	1.33439	1.29659	1.32±0.02	1.29218	1.21315	1.25±0.04
AA132089	hypothetical protein FLJ20522 (FLJ20522)	1.53659	1.07193	1.3±0.23	1.35278	1.31903	1.34±0.02	0.975338	1.36616	1.17±0.2
AA133453	interferon-related developmental regulator 1 (IFRD1)	1.48556	1.40112	1.44±0.04	1.12964	1.08998	1.11±0.02	1.17521	1.1876	1.18±0.01
AA133919	optic atrophy 1 (autosomal dominant) (OPA1)	1.09719	0.946686	1.02±0.08	1.2608	1.05206	1.16±0.1	1.29665	1.31717	1.31±0.01
AA135651	zinc finger protein 208 (ZNF208)	1.37485	1.40183	1.39±0.01	0.870368	0.954753	0.91±0.04	1.02827	0.987702	1.01±0.02
AA135682	WD repeat domain 5B (WDR5B)	0.903777	1.57871	1.24±0.34	1.0314	1.16914	1.1±0.07	1.59238	1.32022	1.46±0.14
AA135718	neuropilin 1 (NRP1)	1.49448	1.6259	1.56±0.07	1.18026	1.13324	1.16±0.02	1.35085	1.71556	1.53±0.18
AA136791	homolog of C. elegans smu-1 (SMU-1)	1.50231	1.57424	1.54±0.04	1.2617	1.24659	1.25±0.01	1.25408	1.19942	1.23±0.03
AA143153	cytochrome P450, family 11, subfamily A, polypeptide 1 (CYP11A1)	1.29701	1.41177	1.35±0.06	0.978518	1.19692	1.09±0.11	1.22246	1.38527	1.3±0.08
AA147031	corin (CRN)	1.36334	1.66823	1.52±0.15	1.2557	0.888784	1.07±0.18	1.12331	0.992809	1.06±0.07
AA147454	Homo sapiens transcribed sequences	1.66219	1.39977	1.53±0.13	1.10329	1.2195	1.16±0.06	1.29164	1.40443	1.35±0.06
AA147604	tumor necrosis factor receptor superfamily, member 8 (TNFRSF8)	1.52748	1.38274	1.46±0.07	1.16088	1.26862	1.21±0.05	1.35927	1.27281	1.32±0.04
AA147748	snail homolog 2 (Drosophila) (SNAI2)	1.33895	1.36457	1.35±0.01	1.11285	1.19942	1.16±0.04	1.22682	1.22933	1.23±0
AA149231	sterol regulatory element binding transcription factor 2 (SREBF2)	1.0035	1.16239	1.08±0.08	1.30348	1.07752	1.19±0.11	1.43046	1.41246	1.42±0.01
AA149265	DnaJ (Hsp40) homolog, subfamily D, member 1 (DNAJD1)	1.05505	1.28206	1.17±0.11	1.18556	1.11793	1.15±0.03	1.3982	1.53644	1.47±0.07
AA149419	integrin, beta-like 1 (with EGF-like repeat domains) (ITGBL1)	1.10148	1.10811	1.1±0	1.32269	1.45411	1.39±0.07	1.42838	1.88657	1.66±0.23
AA149493		1.39972	1.01125	1.21±0.19	1.22735	1.11014	1.17±0.06	1.51059	1.32108	1.42±0.09
AA150236	presenilin 2 (Alzheimer disease 4) (PSEN2)	1.41477	1.30528	1.36±0.05	1.1111	1.22033	1.17±0.05	1.00146	1.1198	1.06±0.06
AA150639	Homo sapiens similar to alpha(1)-inhibitor 3, variant I (LOC376093), mRNA	1.543	1.25111	1.4±0.15	1.49181	1.08331	1.29±0.2	1.37305	1.34072	1.36±0.02
AA151018	SET domain-containing protein 7 (SET7)	1.38374	1.36361	1.37±0.01	1.16538	1.22999	1.2±0.03	1.20897	1.06651	1.14±0.07
AA151029	leucine rich repeat containing 5 (LRRC5)	1.34911	1.32787	1.34±0.01	1.17403	0.967638	1.07±0.1	1.09082	1.07562	1.08±0.01
AA151211	bone morphogenetic protein 1 (BMP1)	1.46462	1.46481	1.46±0	1.20688	1.03999	1.12±0.08	1.3353	1.32613	1.33±0
AA151568	testis enhanced gene transcript (BAX inhibitor 1) (TEGT)	1.46835	1.20621	1.34±0.13	1.08182	1.19228	1.14±0.06	1.40684	1.37768	1.39±0.01
AA151594	procollagen-lysine, 2-oxoglutarate 5-dioxygenase (lysine hydroxylase, Ehlers-Danlos syndrome type VI) (PLOD)	1.32825	1.34143	1.33±0.01	1.08994	1.11566	1.1±0.01	1.14547	0.92597	1.04±0.11
AA152215	tubulin-specific chaperone d (TBCD)	1.74996	1.4145	1.58±0.17	1	1.16045	1.08±0.08	1.34179	1.09209	1.22±0.12
AA156692	chromosome 20 open reading frame 10 (C20orf10)	1.55321	1.51411	1.53±0.02	1.18704	1.00126	1.09±0.09	1.12314	1.00616	1.06±0.06
AA156966	translocase of inner mitochondrial membrane 50 homolog (yeast) (TIMM50)	1.66037	1.36414	1.51±0.15	1.17785	1.05531	1.12±0.06	1.45003	1.16263	1.31±0.14
AA194099	calumenin (CALU)	1.34965	1.24428	1.3±0.05	1.17291	1.14171	1.16±0.02	1.40859	1.47294	1.44±0.03
AA195192	Homo sapiens transcribed sequence with strong similarity to protein ref-NP_065847.1 (H.sapiens) semaphorin 6A1; sema domain, transmembrane domain (TM), and cytoplasmic domain, 6A; semaphorin 6A-1 [Homo sapiens]	1.55549	0.947656	1.25±0.3	1.2469	1.24086	1.24±0	1.47788	1.31136	1.39±0.08
AA195328	Homo sapiens transcribed sequences	1.1399	1.175	1.16±0.02	1.37576	0.994755	1.19±0.19	1.29951	1.35361	1.33±0.03
AA195612	Homo sapiens transcribed sequence	1.28936	1.05055	1.17±0.12	1.3867	1.26497	1.33±0.06	1.32471	1.32085	1.32±0
AA203210	KIAA1041 protein (KIAA1041)	1.40627	1.51524	1.46±0.05	1.42803	1.61528	1.52±0.09	1.09206	1.27206	1.18±0.09
AA203216	Homo sapiens transcribed sequences	1.2593	1.26415	1.26±0	1.26856	0.866318	1.07±0.2	1.45615	1.53878	1.5±0.04
AA203233		1.57061	1.32552	1.45±0.12	1.35664	1.31238	1.33±0.02	1.24432	1.17965	1.21±0.03
AA203248		1.37941	1.38683	1.38±0	1.28657	0.951284	1.12±0.17	1.09385	1.29733	1.2±0.1
AA203283	hypothetical protein FLJ00007 (FLJ00007)	1.36361	1.52599	1.44±0.08	1.0403	1	1.04±	1.06307	1.26235	1.16±0.1
AA203329	Homo sapiens transcribed sequences	1.28667	1.12965	1.21±0.08	1.29691	1.30604	1.3±0	1.28399	1.15279	1.22±0.07
AA203366	Homo sapiens transcribed sequences	1.37705	1.33132	1.35±0.02	1.15815	1.07013	1.11±0.04	1.20329	1.46331	1.33±0.13
AA203381	FLJ00133 protein (FLJ00133)	1.30238	1.04915	1.18±0.13	1.36721	1.33021	1.35±0.02	0.902524	1.19511	1.05±0.15
AA203393	Homo sapiens transcribed sequences	1.42061	1.33521	1.38±0.04	1.0591	1.08337	1.07±0.01	1.23183	1.12624	1.18±0.05
AA203408	Homo sapiens transcribed sequences	0.850967	1.37718	1.11±0.26	1.22627	0.71563	0.97±0.26	1.29646	1.32417	1.31±0.01
AA203463	Homo sapiens transcribed sequences	0.880729	1.13589	1.01±0.13	1.05887	1.27258	1.17±0.11	1.38651	1.32528	1.36±0.03
AA203484	Homo sapiens transcribed sequences	1.29262	1.38334	1.34±0.05	1.16755	1.19058	1.18±0.01	1.1234	0.960097	1.04±0.08
AA203520	gamma-aminobutyric acid (GABA) A receptor, alpha 4 (GABRA4)	1.64898	1.1385	1.39±0.26	1.33862	1.36381	1.35±0.01	1.20369	1	1.2
AA203547	Homo sapiens similar to bA110H4.2 (similar to membrane protein) (LOC340089), mRNA	1.20845	1.14815	1.18±0.03	1.30942	0.98786	1.15±0.16	1.31197	1.47985	1.4±0.08
AA203560	upstream binding protein 1 (LBP-1a) (UBP1)	1.3199	1.32023	1.32±0	1.36085	0.82008	1.09±0.27	0.76112	1.06152	0.91±0.15
AA203563	Homo sapiens transcribed sequence with weak similarity to protein ref-NP_060265.1 (H.sapiens) hypothetical protein FLJ20378 [Homo sapiens]	1.47055	1.31833	1.39±0.08	1.40748	1.27923	1.34±0.06	1.28516	1.18884	1.24±0.05
AA203579		1.46888	1.43114	1.45±0.02	1.30886	1.26598	1.29±0.02	1.07665	1.25863	1.17±0.09
AA203598		1.27396	1.23572	1.25±0.02	1.46243	1.41857	1.44±0.02	0.981542	1.16814	1.07±0.09
AA284232	elongation factor, RNA polymerase II, 2 (ELL2)	0.968565	1.09434	1.03±0.06	1.17531	1.21677	1.2±0.02	1.68124	1.4122	1.55±0.13
AA284248	Homo sapiens full length insert cDNA clone ZC65D06	1.43619	1.39826	1.42±0.02	1.34991	1.29218	1.32±0.03	1.38896	1.15392	1.27±0.12
AA459733	hypothetical protein FLJ13611 (FLJ13611)	1.47812	1.60009	1.54±0.06	1.1543	1.07573	1.12±0.04	1.19204	1.12449	1.16±0.03
AA829824	RNA binding motif protein 4 (RBM4)	1.35622	1.17858	1.27±0.09	1.55961	1.29398	1.43±0.13	1.18526	1.18989	1.19±0
AI057542	EphA1 (EPHA1)	0.278532	0.250496	0.26±0.01	1	0.6236	0.62	0.350923	0.33249	0.34±0.01
AI095628	KIAA0542 gene product (KIAA0542)	1.66585	1.3022	1.48±0.18	1.05772	1.31768	1.19±0.13	1.24147	1.01077	1.13±0.12
AI160475	FAD-synthetase (PP591)	1.47821	1.34845	1.41±0.06	1.51163	1.26845	1.39±0.12	1.39498	1.12039	1.26±0.14
AI241470	Homo sapiens full length insert cDNA clone YU28F12	1.02096	1.0655	1.04±0.02	1.31317	1.41507	1.36±0.05	0.949584	1.12883	1.04±0.09
AI241470	Homo sapiens full length insert cDNA clone YU28F12	0.809154	1.28883	1.05±0.24	1.34995	1.56694	1.46±0.11	1.03782	1.02273	1.03±0.01
AI357692	Homo sapiens transcribed sequences	0.699907	1.30777	1±0.3	1.50787	1.6147	1.56±0.05	0.903442	1.31796	1.11±0.21
AI820706	F-box and WD-40 domain protein 8 (FBXW8)	0.31495	0.236915	0.28±0.04	0.494222	0.780123	0.64±0.14	0.388943	0.500413	0.44±0.06
AL519673		1.65377	1.43514	1.54±0.11	1.41787	1.17016	1.29±0.12	1.01013	1.1945	1.1±0.09
AL533575		0.65503	0.600454	0.63±0.03	1.01681	1.14337	1.08±0.06	1.50065	1.34897	1.42±0.08
AL538689		1.31383	1.34703	1.33±0.02	1.07356	1.10329	1.09±0.01	1.09736	0.959937	1.03±0.07
AL553069		1.29923	0.695402	1±0.3	1.37706	1.8846	1.63±0.25	0.866184	0.968354	0.92±0.05
AL561620		1.32771	1.46929	1.4±0.07	0.82491	1.00903	0.92±0.09	1.11706	0.971028	1.04±0.07
AL569300		1.32228	1.40334	1.36±0.04	0.970937	0.778178	0.87±0.1	1.05773	1.01014	1.03±0.02
AL570706		1.3434	1.45968	1.4±0.06	0.970896	1.16639	1.07±0.1	1.02822	1.39499	1.21±0.18
AL570709		1.32915	1.456	1.39±0.06	1.25994	1.07422	1.17±0.09	1.31826	1.18981	1.25±0.06
AL581278		0.766392	0.326239	0.55±0.22	0.627318	0.219178	0.42±0.2	0.11735	0.351579	0.23±0.12
AL697820		1.53438	1.2932	1.41±0.12	1.08843	0.856262	0.97±0.12	0.923261	0.95324	0.94±0.01
AL698489		1.27461	1.31916	1.3±0.02	1.35944	1.00761	1.18±0.18	2.06366	1.92639	2±0.07
AU116930		1.39203	1.29748	1.34±0.05	1	1.01128	1.01±0.01	0.986828	1.10605	1.05±0.06
AU118233		1.20099	1.14877	1.17±0.03	1.09855	1.0187	1.06±0.04	1.3497	1.43209	1.39±0.04
AU118636		1.35078	1.60535	1.48±0.13	1.18631	1	1.19±	1.13128	1.03638	1.08±0.05
AU124423		1.40672	1.38265	1.39±0.01	1.13982	1.02699	1.08±0.06	1.25985	1.29672	1.28±0.02
AU130190		1.3318	1.2964	1.31±0.02	1.16442	1.2382	1.2±0.04	1.1336	1.18611	1.16±0.03
AU141167		0.935872	0.889524	0.91±0.02	1.31869	1.29946	1.31±0.01	0.909456	1.25622	1.08±0.17
AU143596	aldo-keto reductase family 1, member B1 (aldose reductase) (AKR1B1)	1.36846	1.40837	1.39±0.02	1.02479	0.903578	0.96±0.06	1.28388	1.12571	1.2±0.08
AV683107		1.46396	1.34284	1.4±0.06	1.18659	1.08963	1.14±0.05	1.27632	1.25142	1.26±0.01
AV711358		1.29803	1.78302	1.54±0.24	1.1926	1.28256	1.24±0.04	1.16107	1.19017	1.18±0.01
AV717735		1.50337	1.37271	1.44±0.07	0.783888	0.694965	0.74±0.04	0.808546	1.14615	0.98±0.17
AW303570	TAF6-like RNA polymerase II, p300/CBP-associated factor (PCAF)-associated factor, 65kDa (TAF6L)	1.20819	1.29198	1.25±0.04	0.968096	1.21508	1.09±0.12	1.31222	1.2945	1.3±0.01
AW371974		1.40139	1.14982	1.28±0.13	1.37311	1.29061	1.33±0.04	1.5372	1.60182	1.57±0.03
AW630978	hypothetical protein HSPC016 (HSPC016)	1.32564	1.332	1.33±0	1.33069	1.16393	1.25±0.08	1.31651	1.13635	1.23±0.09
AW957417		1.29554	1.34321	1.32±0.02	0.880077	0.898769	0.89±0.01	1.1068	1.19579	1.15±0.04
AW959692		0.983485	1.32004	1.15±0.17	1.36222	1.3176	1.34±0.02	1.75087	1.1338	1.44±0.31
BE046069	Homo sapiens transcribed sequence with weak similarity to protein ref-NP_055301.1 (H.sapiens) neuronal thread protein [Homo sapiens]	0.733026	0.729191	0.88±0.13	1.35186	1.44566	1.35±0.03	0.961581	1.09355	1.1±0.21
BE046069	Homo sapiens transcribed sequence with weak similarity to protein ref-NP_055301.1 (H.sapiens) neuronal thread protein [Homo sapiens]	1.01264	0.754789	0.73±0	1.32031	1.38313	1.4±0.05	0.891447	1.30533	1.03±0.07
BE618078	calcium/calmodulin-dependent protein kinase (CaM kinase) II beta (CAMK2B)	1.60479	1.55758	1.58±0.02	0.807336	0.913068	0.86±0.05	1.12278	0.913223	1.02±0.1
BE673756	chromosome 20 open reading frame 140 (C20orf140)	1.3513	1.25736	1.3±0.05	1.1412	1.00371	1.07±0.07	1.59374	1.38947	1.49±0.1
BE747112	EphA2 (EPHA2)	1.43828	1.4458	1.44±0	1.02466	1.19539	1.11±0.09	1.1014	1.02311	1.06±0.04
BE768576		1.41219	1.36959	1.39±0.02	1.23594	1.2075	1.22±0.01	1.03938	1.50295	1.27±0.23
BE792081	pescadillo homolog 1, containing BRCT domain (zebrafish) (PES1)	1.33941	1.48555	1.41±0.07	1.03035	0.887048	0.96±0.07	0.963611	1.01041	0.99±0.02
BE890708		0.986122	1.01386	1±0.01	1.03307	0.85586	0.94±0.09	1.53278	1.63989	1.59±0.05
BF154970		1.3181	1.41212	1.37±0.05	0.772721	0.92155	0.85±0.07	0.984904	1.0232	1±0.02
BF870955		1.3131	1.29518	1.3±0.01	1.45303	1.19298	1.32±0.13	1.02334	1.28188	1.15±0.13
BF966201	hypothetical protein MGC33510 (MGC33510)	0.247181	0.219063	0.23±0.01	0.414464	0.454892	0.43±0.02	0.535495	0.799786	0.67±0.13
BF967751	Homo sapiens cDNA FLJ45259 fis, clone BRHIP2020695	0.997465	1.20952	1.1±0.11	1.29895	1.31669	1.31±0.01	0.921726	1.13005	1.03±0.1
BF969726	Homo sapiens transcribed sequences	1.7274	1.3247	1.53±0.2	1.16963	1.12086	1.15±0.02	0.993945	1.25752	1.13±0.13
BF973526	acheron (FLJ11196)	1.71923	1.32726	1.52±0.2	1.2892	1.02149	1.16±0.13	1.49669	1.21439	1.36±0.14
BF980953	calumenin (CALU)	1.15889	1.01712	1.09±0.07	1.15436	1	1.15	1.3743	1.46313	1.42±0.04
BG033170	hypothetical protein MGC25062 (MGC25062)	1.39709	1.38053	1.39±0.01	1.22241	1.31242	1.27±0.05	1.08806	1.13255	1.11±0.02
BG110351	syndecan 2 (heparan sulfate proteoglycan 1, cell surface-associated, fibroglycan) (SDC2)	1.54819	1.31634	1.43±0.12	1.10567	1.01806	1.06±0.04	1.21605	1.17117	1.19±0.02
BG167084		1.19872	1.15721	1.18±0.02	1.1812	1.1267	1.15±0.03	2.04036	2.16847	2.1±0.06
BG287501	G protein-coupled receptor 108 (GPR108)	1.57611	1.38298	1.48±0.1	1.17705	0.877288	1.03±0.15	1.03354	1.04864	1.04±0.01
BG387747	apoptosis inhibitor 5 (API5)	1.12479	1.16833	1.15±0.02	1.34609	1	1.35±	1.69942	1.41264	1.56±0.14
BG387747	apoptosis inhibitor 5 (API5)	1.13819	0.98116	1.06±0.08	0.969963	1.12457	1.05±0.08	1.63932	1.42234	1.53±0.11
BG431537	calcitonin gene-related peptide-receptor component protein (RCP9)	1.60277	1.29722	1.45±0.15	1.06181	0.895383	0.98±0.08	1.0909	1.07425	1.08±0.01
BG477018	protein kinase C, delta (PRKCD)	0.266835	0.328569	0.3±0.03	0.563789	0.406536	0.49±0.08	0.372796	0.576775	0.47±0.1
BG484415	Ig superfamily protein (Z39IG)	0.824976	0.80078	0.81±0.01	1.38581	1.41345	1.4±0.01	1.04314	1.26742	1.16±0.11
BG538605	hexokinase 3 (white cell) (HK3)	1.51683	1.36048	1.44±0.08	0.998242	1.41719	1.21±0.21	1.59418	1.52112	1.56±0.04
BG617464	carboxypeptidase M (CPM)	1.39403	1.43321	1.41±0.02	1.04073	1.00431	1.02±0.02	1.26485	1.10407	1.18±0.08
BG620834	Homo sapiens mRNA; cDNA DKFZp586F1223 (from clone DKFZp586F1223)	0.946085	0.837776	0.89±0.05	1.37284	1.34957	1.36±0.01	0.785743	0.80925	0.8±0.01
BG622939	pregnancy specific beta-1-glycoprotein 6 (PSG6)	0.334822	0.286195	0.31±0.02	0.508068	0.611827	0.56±0.05	0.388436	0.383773	0.39±0
BG698485	F-box and WD-40 domain protein 1B (FBXW1B)	1.43057	1.50029	1.47±0.03	1.38017	0.903529	1.14±0.24	1.45044	1.19714	1.32±0.13
BG747827	hypothetical protein MGC12992 (MGC12992)	1.75992	1.30083	1.53±0.23	0.967087	0.857685	0.91±0.05	1.24214	0.887133	1.06±0.18
BG753958	regulator of Fas-induced apoptosis (TOSO)	1.39027	1.34042	1.37±0.02	1.18047	1.06729	1.12±0.06	1.18156	1.26117	1.22±0.04
BI004008		0.913797	0.87527	0.89±0.02	1.50445	1.51217	1.51±0	0.934356	1.16595	1.05±0.12
BI060456		1.41336	1.37495	1.39±0.02	1.28897	1.33089	1.31±0.02	1.24672	1.01032	1.13±0.12
BI256660	TBP-interacting protein (TIP120B)	0.961514	1.01232	0.99±0.03	1.31562	1.35541	1.34±0.02	1.23641	0.92218	1.08±0.16
BI544656	hypothetical protein MGC41816 (MGC41816)	1.18192	1.48417	1.33±0.15	1.00972	1.37881	1.19±0.18	1.30765	1.38322	1.35±0.04
BI752841	Homo sapiens cDNA FLJ42879 fis, clone BRHIP3001283	1.18949	1.64222	1.42±0.23	1.19608	0.882542	1.04±0.16	1.31048	1.38231	1.35±0.04
BI752841	Homo sapiens cDNA FLJ42879 fis, clone BRHIP3001283	1.44583	1.58993	1.52±0.07	1.31257	1.36851	1.34±0.03	1.25124	1.38446	1.32±0.07
BI835258	RNA, U22 small nucleolar (RNU22)	1.41173	1.36436	1.39±0.02	1.06824	1.04166	1.05±0.01	1.0957	0.968718	1.03±0.06
BI856807	replication initiator 1 (REPIN1)	1.33882	1.4635	1.4±0.06	0.946047	1.13403	1.04±0.09	1.31862	1.01697	1.17±0.15
BI861381	hydroxyacyl-Coenzyme A dehydrogenase/3-ketoacyl-Coenzyme A thiolase/enoyl-Coenzyme A hydratase (trifunctional protein), beta subunit (HADHB)	1.10089	1.21751	1.16±0.06	1.113	1.28089	1.2±0.08	1.33523	1.35597	1.35±0.01
BI862071	Homo sapiens cDNA FLJ30371 fis, clone BRACE2007836.	2.03491	1.36658	1.7±0.33	1.206	1.39268	1.3±0.09	1.60413	1.20311	1.4±0.2
BI910568	CD33 antigen (gp67) (CD33)	1.33103	1.2997	1.32±0.02	0.988559	0.905907	0.95±0.04	0.948729	0.871857	0.91±0.04
BM013128	matrix metalloproteinase 24 (membrane-inserted) (MMP24)	1.42392	1.33324	1.38±0.05	1.02598	0.898621	0.96±0.06	0.812657	1.08348	0.95±0.14
BM311480		1.40816	1.45444	1.43±0.02	1.27787	1.44676	1.36±0.08	1.0269	1.13785	1.08±0.06
BM453541	small nuclear ribonucleoprotein polypeptides B and B1 (SNRPB)	1.63293	1.35808	1.5±0.14	1.26203	1.07907	1.17±0.09	1.55887	0.979579	1.27±0.29
BM464254	hypothetical protein PRO2730 (PRO2730)	1.27094	1.10004	1.19±0.09	1.03923	0.767463	0.9±0.14	1.4189	1.58913	1.5±0.09
BM465298	dolichyl-diphosphooligosaccharide-protein glycosyltransferase (DDOST)	1.31336	1.39514	1.35±0.04	1.0296	1.11709	1.07±0.04	1.32063	1.17725	1.25±0.07
BM468661	NADH dehydrogenase (ubiquinone) Fe-S protein 1, 75kDa (NADH-coenzyme Q reductase) (NDUFS1)	1.1018	1.22158	1.16±0.06	1.10993	1.27807	1.19±0.08	1.29784	1.48352	1.39±0.09
BM478174	dynactin 4 (MGC3248)	1.64561	1.53842	1.59±0.05	1.03331	0.885424	0.96±0.07	1.31113	1.13546	1.22±0.09
BM503277		1.169	1.20335	1.19±0.02	1.03212	0.860757	0.95±0.09	1.30381	1.50505	1.4±0.1
BM541476	strand-exchange protein 1 (38231)	1.50172	1.05474	1.28±0.22	1.05671	1.24142	1.15±0.09	1.29649	1.34302	1.32±0.02
BM549678	cervical cancer 1 protooncogene (HCCR1)	1.41528	1.5194	1.47±0.05	0.973224	1.08386	1.03±0.06	1.02989	1.13719	1.08±0.05
BM550372	isovaleryl Coenzyme A dehydrogenase (IVD)	0.96545	1.62737	1.3±0.33	0.971044	1.64674	1.31±0.34	1.63478	1.549	1.59±0.04
BM671317		1.49132	1.50728	1.5±0.01	1.11215	1	1.11±	1.09313	1.11699	1.11±0.01
BM679118		1.38506	1.47415	1.43±0.04	1.0575	1.10908	1.08±0.03	1.32218	1.03171	1.18±0.15
BM690858		1.29587	1.40717	1.35±0.06	0.964554	0.822725	0.89±0.07	1.0204	0.941698	0.98±0.04
BM693078		1.34174	1.33476	1.34±0	0.884344	1.09451	0.99±0.11	1.05136	1.18624	1.12±0.07
BM695157		0.777528	0.937159	0.86±0.08	1.09836	1.02058	1.06±0.04	1.42106	1.33624	1.38±0.04
BM701288		1.48886	1.43076	1.46±0.03	1.32198	1.19764	1.26±0.06	1.65697	1.33868	1.5±0.16
BM707972		1.30983	1.3453	1.33±0.02	1.26425	1.02758	1.15±0.12	1.15631	1.1069	1.13±0.02
BM714039		0.956409	1.07608	1.02±0.06	1.30718	1.47664	1.39±0.08	0.905797	0.805487	0.86±0.05
BM716775		0.995994	0.944896	0.97±0.03	1.22154	1.0688	1.15±0.08	1.63094	1.39921	1.52±0.12
BM717863		0.701618	0.759467	0.73±0.03	0.843968	1.24441	1.04±0.2	1.35094	1.34846	1.35±0
BM725941		1.50085	1.3915	1.45±0.05	1.12799	0.968174	1.05±0.08	1.08125	1.04811	1.06±0.02
BM727151		1.41485	1.2946	1.35±0.06	0.910404	0.934951	0.92±0.01	1.03117	0.838867	0.94±0.1
BM728458		1.43525	1.32466	1.38±0.06	1.24604	1.24615	1.25±0	1.04832	1.19652	1.12±0.07
BM728964		1.54042	1.43801	1.49±0.05	1.17576	1.10363	1.14±0.04	1.4428	1.16236	1.3±0.14
BM746641		1.81753	1.41687	1.62±0.2	0.680117	0.968841	0.82±0.14	1.11073	0.929982	1.02±0.09
BM787046		0.93621	1.03305	0.98±0.05	1.13898	1.12891	1.13±0.01	1.36327	1.41654	1.39±0.03
BM789856		1.20511	1.24289	1.22±0.02	1.11413	0.984813	1.05±0.06	1.37656	1.74769	1.56±0.19
BM801832	caveolin 1, caveolae protein, 22kDa (CAV1)	1.20117	0.982464	1.09±0.11	1.38445	1.41198	1.4±0.01	1.46486	1.46664	1.47±0
BM804288	solute carrier family 38, member 1 (SLC38A1)	1.52531	1.31201	1.42±0.11	1.33701	1.08148	1.21±0.13	1.37794	1.27388	1.33±0.05
BM818656		1.46119	1.29371	1.38±0.08	0.960367	0.983074	0.97±0.01	1.37818	1	1.38
BM821908		1.49938	1.18865	1.34±0.16	1.10622	1.1662	1.14±0.03	1.40687	1.41431	1.41±0
BM831179		1.44257	1.36303	1.4±0.04	1.06758	0.994144	1.03±0.04	1.3272	1.03123	1.18±0.15
BM838290		1.29265	1.29286	1.29±0	1.15949	1	1.16±	1.23476	1.16902	1.2±0.03
BM852433		1.47105	1.65095	1.56±0.09	0.959303	1.27498	1.12±0.16	1.27321	1.29633	1.28±0.01
BM907179	nucleoporin Nup37 (Nup37)	1.44282	1.34061	1.39±0.05	0.964334	1.06515	1.01±0.05	1.23621	1.01272	1.12±0.11
BM911240	solute carrier family 25 (mitochondrial carrier; adenine nucleotide translocator), member 5 (SLC25A5)	1.3957	1.31801	1.36±0.04	1.23302	1.18685	1.21±0.02	1.30185	1.24304	1.27±0.03
BM913272	adhesion regulating molecule 1 (ADRM1)	1.49039	1.80988	1.65±0.16	1.14984	0.913077	1.03±0.12	1.37041	1.00562	1.19±0.18
BM921730	protein phosphatase 2 (formerly 2A), regulatory subunit A (PR 65), beta isoform (PPP2R1B)	1.48319	1.47117	1.48±0.01	1.13356	1.24936	1.19±0.06	1.18807	1.16041	1.17±0.01
BM924624	pleiotrophin (heparin binding growth factor 8, neurite growth-promoting factor 1) (PTN)	1.3809	0.884793	1.13±0.25	1.34158	1.29763	1.32±0.02	1.21153	1.18849	1.2±0.01
BM925268	hypothetical protein MGC13204 (MGC13204)	1.21616	1.18042	1.2±0.02	1.88167	1.69207	1.79±0.09	0.770741	1.04772	0.91±0.14
BM928583	Finkel-Biskis-Reilly murine sarcoma virus (FBR-MuSV) ubiquitously expressed (fox derived); ribosomal protein S30 (FAU)	1.3856	1.45947	1.42±0.04	1.00274	1.0133	1.01±0.01	1.28999	1.11282	1.2±0.09
BM931534		1.18899	1.43512	1.31±0.12	1.35475	1.49941	1.43±0.07	1.03049	1.14018	1.09±0.05
BM966871		1.62112	1.31459	1.47±0.15	0.92999	1.09013	1.01±0.08	1.07391	1.01649	1.05±0.03
BM969053		1.34832	1.44948	1.4±0.05	1.29036	1.05135	1.17±0.12	1.12665	1.01365	1.07±0.06
BM969613		1.18028	1.04752	1.11±0.07	1.21289	1.06092	1.14±0.08	1.42333	1.36372	1.39±0.03
BM976142		0.969253	0.979977	0.97±0.01	1.32004	1.41909	1.37±0.05	1.12343	1.15499	1.14±0.02
BM978044		1.62281	1.40368	1.51±0.11	1.034	1.0068	1.02±0.01	1.26916	1.05095	1.16±0.11
BM978986		1.26629	1.00344	1.13±0.13	1.32128	1.30706	1.31±0.01	1.57007	1.37722	1.47±0.1
BM982714		1.37065	1.38909	1.38±0.01	1.11376	1.35243	1.23±0.12	1.32714	1.28637	1.31±0.02
BM983398		1.12397	1.07118	1.1±0.03	1.00339	1.23132	1.12±0.11	1.33358	1.4008	1.37±0.03
BM990488		1.44238	2.33196	1.89±0.44	1.14962	1.22364	1.19±0.04	1.06888	1.20145	1.14±0.07
BM990616		1.24685	1.08538	1.17±0.08	1.6654	1.50155	1.58±0.08	1.02802	1.06157	1.04±0.02
BQ000722	seizure related gene 6 (Sez6)	1.37639	1.51166	1.44±0.07	1.18498	1.21086	1.2±0.01	1.22108	1.63611	1.43±0.21
BQ002402		1.35777	1.00302	1.18±0.18	1.34865	1.34142	1.35±0	1.13891	1.18047	1.16±0.02
BQ003647	hypothetical protein FLJ14117 (FLJ14117)	1.2962	1.51297	1.4±0.11	1.10893	1.31508	1.21±0.1	1.05727	1.10108	1.08±0.02
BQ004343	headcase homolog (Drosophila) (HECA)	0.297712	0.312975	0.31±0.01	0.465617	0.38185	0.42±0.04	0.62197	0.492929	0.56±0.06
BQ009475	annexin A7 (ANXA7)	0.907815	1.01041	0.96±0.05	1.39306	1.19553	1.29±0.1	1.33349	1.39438	1.36±0.03
BQ014090	hypothetical protein FLJ25348 (FLJ25348)	1.35115	1.40947	1.38±0.03	1.06351	1.19329	1.13±0.06	1.11048	1.35039	1.23±0.12
BQ014343	KIAA1228 protein (KIAA1228)	1.76316	1.2935	1.53±0.23	1.06626	1.30105	1.18±0.12	1.13636	1.23518	1.19±0.05
BQ015495	receptor (calcitonin) activity modifying protein 3 (RAMP3)	1.66395	1.36918	1.52±0.15	1.12819	1.11415	1.12±0.01	1.15907	1.17152	1.17±0.01
BQ017057	guanine nucleotide binding protein, alpha 12 (Gna12)	1.29806	1.36716	1.33±0.03	0.923969	0.770588	0.85±0.08	0.895948	0.831516	0.86±0.03
BQ018590	solute carrier family 39 (zinc transporter), member 1 (SLC39A1)	1.32102	1.68141	1.5±0.18	0.897553	0.963863	0.93±0.03	1.11293	1.03849	1.08±0.04
BQ019017	DKFZP564D116 protein (DKFZP564D116)	1.54033	1.39956	1.47±0.07	1.17109	1	1.17±	1.28452	1.188	1.24±0.05
BQ027022	actin related protein 2/3 complex, subunit 5, 16kDa (ARPC5)	1.39864	1.1706	1.28±0.11	1.08897	1.09374	1.09±0	1.89657	1.38204	1.64±0.26
BQ028619	ribosomal protein L27 (RPL27)	1.36085	1.39693	1.38±0.02	1.09847	1.10873	1.1±0.01	1.1505	1.29762	1.22±0.07
BQ045383		1.30783	1.64118	1.47±0.17	1.01624	0.963209	0.99±0.03	1.01084	1.12217	1.07±0.06
BQ053878	chromosome 20 open reading frame 67 (C20orf67)	1.66216	1.34851	1.51±0.16	1.20578	1.22979	1.22±0.01	1.22064	1.16014	1.19±0.03
BQ058963	mitochondrial ribosomal protein S12 (MRPS12)	1.41006	1.31146	1.36±0.05	1.17409	1.09132	1.13±0.04	1.32772	1.23126	1.28±0.05
BQ062054	ADP-ribosylation factor 1 (ARF1)	0.483266	0.932417	0.71±0.22	0.6294	0.399533	0.51±0.11	0.239512	0.310764	0.28±0.04
BQ066768	thymidine kinase 1, soluble (TK1)	1.45583	1.84532	1.65±0.19	0.931575	0.939569	0.94±0	1.01916	1.00745	1.01±0.01
BQ067508	glyceraldehyde-3-phosphate dehydrogenase (GAPD)	1.31025	1.94502	1.63±0.32	1.09679	1.2983	1.2±0.1	1.24463	1.41868	1.33±0.09
BQ071631	ubiquitin-conjugating enzyme E2N (UBC13 homolog, yeast) (UBE2N)	1.35128	1.38031	1.37±0.01	1.23299	1.1734	1.2±0.03	1.4159	1.29599	1.36±0.06
BQ071673	receptor (calcitonin) activity modifying protein 1 (RAMP1)	1.4147	1.40039	1.41±0.01	1.01885	1.05262	1.04±0.02	1.35097	1.32864	1.34±0.01
BQ073509	ring finger protein 26 (RNF26)	1.50568	1.37837	1.44±0.06	1.00559	1.09713	1.05±0.05	1.20132	0.991112	1.1±0.11
BQ083842	glutathione peroxidase 1 (GPX1)	1.40351	1.39321	1.4±0.01	0.943272	0.933407	0.94±0	1.08009	0.962029	1.02±0.06
BQ128229		1.55169	1.81541	1.68±0.13	1.14187	0.947391	1.04±0.1	1.40425	1.31584	1.36±0.04
H00267	hypothetical protein FLJ22955 (FLJ22955)	0.317216	0.223205	0.27±0.05	0.526053	0.64017	0.58±0.06	0.334377	0.451933	0.39±0.06
H00548	KIAA0779 protein (KIAA0779)	1.29216	1.08575	1.19±0.1	0.961211	1.3025	1.13±0.17	1.37968	1.37775	1.38±0
H03529	angiotensin II receptor, type 1 (AGTR1)	0.329899	0.302693	0.32±0.01	0.505293	0.502976	0.5±0	0.365233	0.443643	0.4±0.04
H06994	spastic paraplegia 7, paraplegin (pure and complicated autosomal recessive) (SPG7)	1.44811	1.3631	1.41±0.04	1.20807	1.26517	1.24±0.03	1.10185	1.15346	1.13±0.03
H07975	KIAA0586 (KIAA0586)	1.04644	0.928942	0.99±0.06	1.09252	0.916202	1±0.09	1.42791	1.38691	1.41±0.02
H07996	DKFZp547P234 protein (DKFZp547P234)	1.0419	0.857292	0.95±0.09	1.51497	1.29359	1.4±0.11	0.960391	1.04021	1±0.04
H08264	splicing factor 3b, subunit 4, 49kDa (SF3B4)	1.45813	1.44096	1.45±0.01	1.03286	0.9354	0.98±0.05	0.880409	1.17492	1.03±0.15
H08266	histone H2A.F/Z variant (H2AV)	0.902176	1.00264	0.95±0.05	1.35397	1.48256	1.42±0.06	0.830511	1.1939	1.01±0.18
H08989	Homo sapiens clone 23798 and 23825 mRNA sequence	1.30842	1.33474	1.32±0.01	0.974204	0.909214	0.94±0.03	0.901798	0.985615	0.94±0.04
H09208	Homo sapiens cDNA FLJ35092 fis, clone PLACE6006077.	1.37496	1.36392	1.37±0.01	1.03653	1.27532	1.16±0.12	1.19994	1.46698	1.33±0.13
H09884	BCL2-like 1 (BCL2L1)	1.41582	1.34061	1.38±0.04	1.23101	0.87492	1.05±0.18	1.16535	1.07772	1.12±0.04
H10747	CD1D antigen, d polypeptide (CD1D)	0.852259	0.846499	0.85±0	1.35608	1.46815	1.41±0.06	1.05676	1.16416	1.11±0.05
H11128		1.13276	0.889171	1.01±0.12	1.34819	1.33889	1.34±0	0.972796	1.01833	1±0.02
H11141	FLJ44670 protein (FLJ44670)	1.51391	1.49462	1.5±0.01	1.03523	0.900643	0.97±0.07	1.17978	1.24349	1.21±0.03
H12745	zinc finger protein 148 (pHZ-52) (ZNF148)	0.281457	0.249732	0.27±0.02	0.434236	0.513883	0.47±0.04	0.524635	0.553381	0.54±0.01
H14103	myelin basic protein (MBP)	1.61216	1.58332	1.6±0.01	1.12248	1.22126	1.17±0.05	1.15506	1.3059	1.23±0.08
H14110	hypothetical protein PP1057 (PP1057)	1.09521	1.16148	1.13±0.03	0.961487	1.17146	1.07±0.1	1.41006	1.34126	1.38±0.03
H14288	hypothetical protein KIAA1924 (KIAA1924)	1.32364	1.30241	1.31±0.01	0.803659	1.07237	0.94±0.13	1.26476	1.18302	1.22±0.04
H15190	solute carrier family 26, member 11 (SLC26A11)	1.63311	1.46243	1.55±0.09	1.15562	1.25188	1.2±0.05	1.15571	1.25903	1.21±0.05
H15638	solute carrier family 25 (mitochondrial carrier; oxoglutarate carrier), member 11 (SLC25A11)	1.39704	1.32976	1.36±0.03	1.11973	1.02754	1.07±0.05	1.14502	1.17886	1.16±0.02
H16193	ATP-binding cassette, sub-family C (CFTR/MRP), member 9 (ABCC9)	0.271798	0.252709	0.26±0.01	0.501208	0.527928	0.51±0.01	0.209787	0.28246	0.25±0.04
H16646	FAD-synthetase (PP591)	1.54598	1.35499	1.45±0.1	1.12417	1.09065	1.11±0.02	1.29981	1.04245	1.17±0.13
H16700	Homo sapiens cDNA FLJ26292 fis, clone DMC07053	1.00694		1.01	1.08293	1.10419	1.09±0.01	1.33388	1.37938	1.36±0.02
H16899	cation-transporting ATPase (CGI-152)	1.50996	1.49093	1.5±0.01	1.14456	1.2175	1.18±0.04	0.958569	1.50559	1.23±0.27
H17025	phosphotidylinositol transfer protein, beta (PITPNB)	0.928693	1.06902	1±0.07	1.04465	1.29315	1.17±0.12	1.4175	1.38797	1.4±0.01
H17211	pseudoautosomal GTP-binding protein-like (PGPL)	1.37301	1.49992	1.44±0.06	0.893969	1.01735	0.96±0.06	1.30647	1.15489	1.23±0.08
H17311	tubulin, gamma complex associated protein 5 (TUBGCP5)	0.913934	0.865823	0.89±0.02	1.29044	1.19653	1.24±0.05	1.34593	1.51247	1.43±0.08
H17394	protocadherin beta 10 (PCDHB10)	1.60735	1.40559	1.51±0.1	1.07579	0.978197	1.03±0.05	1.05858	1.51467	1.29±0.23
H17600	microtubule-associated protein 1B (MAP1B)	1.02563	0.751508	0.89±0.14	0.954225	1.24014	1.1±0.14	1.30044	1.3341	1.32±0.02
H17891	I-kappa-B-interacting Ras-like protein 2 (KBRAS2)	1.06258	1.31078	1.19±0.12	0.968892	1.14216	1.06±0.09	1.298	1.41763	1.36±0.06
H18190	Janus kinase 1 (a protein tyrosine kinase) (JAK1)	1.20752	1.50806	1.36±0.15	1.13008	1.06638	1.1±0.03	1.82028	1.68978	1.76±0.07
H18310	ecotropic viral integration site 5 (EVI5)	1.17583	0.858633	1.02±0.16	1.62985	1.533	1.58±0.05	1.03935	1.13268	1.09±0.05
H18378	core-binding factor, runt domain, alpha subunit 2; translocated to, 1; cyclin D-related (CBFA2T1)	1.33475	1.27611	1.31±0.03	1.37767	1.59671	1.49±0.11	1.1544	1.22133	1.19±0.03
H18778	synaptotagmin VII (SYT7)	1.47405	1.35848	1.42±0.06	1.10281	1.21941	1.16±0.06	0.980526	1.20765	1.09±0.11
H18816	cadherin 13, H-cadherin (heart) (CDH13)	0.916775	0.983734	0.95±0.03	1.20981	1.20339	1.21±0	1.49905	1.46872	1.48±0.02
H19093	maternal G10 transcript (G10)	1.30556	1.40631	1.36±0.05	1.03624	0.998021	1.02±0.02	1.37079	1.46872	1.42±0.05
H19860	hypothetical protein DKFZp434G156 (DKFZP434G156)	1.55188	1.29304	1.42±0.13	1.06615	0.941581	1±0.06	1.11558	1.14618	1.13±0.02
H20645		1.91967	1.40732	1.66±0.26	0.969222	1.12538	1.05±0.08	1.70861	1.34823	1.53±0.18
H20661		1.43817	1.29617	1.37±0.07	0.952884	1.08942	1.02±0.07	1.08109	1.10456	1.09±0.01
H21071	baculoviral IAP repeat-containing 1 (BIRC1)	1.34439	1.48406	1.41±0.07	1.24391	0.90931	1.08±0.17	0.919196	0.93671	0.93±0.01
H21568	cyclin M3 (CNNM3)	0.528131	0.227822	0.38±0.15	0.588998	1	0.59	0.337831	0.246864	0.29±0.05
H22827	serine hydroxymethyltransferase 2 (mitochondrial) (SHMT2)	1.51395	1.58358	1.55±0.03	0.772907	1.12858	0.95±0.18	1.33066	1.04824	1.19±0.14
H26056	Homo sapiens transcribed sequence with moderate similarity to protein ref-NP_004563.1 (H.sapiens) plakophilin 2 [Homo sapiens]	1.35668	1.37626	1.37±0.01	0.930578	0.863989	0.9±0.03	1	1.2359	1.12±0.12
H26200	Homo sapiens transcribed sequences	0.436089	0.229552	0.33±0.1	0.506083	0.583717	0.54±0.04	0.319691	0.28967	0.3±0.02
H26525	LATS, large tumor suppressor, homolog 2 (Drosophila) (LATS2)	1.02785	1.27601	1.15±0.12	0.871483	0.980953	0.93±0.05	1.30785	1.38322	1.35±0.04
H27044	hypothetical protein MGC27165 (MGC27165)	1.44408	1.37466	1.41±0.03	0.973065	0.981302	0.98±0	1.4036	1.14063	1.27±0.13
H27140	zinc finger protein 35 (clone HF.10) (ZNF35)	0.475739	0.436973	0.46±0.02	0.78206	0.259405	0.52±0.26	0.118154	0.2072	0.16±0.04
H28503		0.438599	0.221749	0.33±0.11	0.493684	0.54237	0.52±0.02	0.314097	0.307398	0.31±0
H29067		1.16207	0.831499	1±0.17	1.30746	2.98878	2.15±0.84	0.840963	1.17008	1.01±0.16
H29128		1.41071	1.15061	1.28±0.13	1.33814	1.35202	1.35±0.01	1.10132	1.28186	1.19±0.09
H29186		1.22081	1.1703	1.2±0.03	1.33842	1.40974	1.37±0.04	0.900188	1.38776	1.14±0.24
H29399	putative NFkB activating protein (FLJ20241)	1.40966	1.37719	1.39±0.02	0.85106	1.03219	0.94±0.09	1.14183	0.978831	1.06±0.08
H29628	BBP-like protein 1 (BLP1)	1.34648	1.18449	1.27±0.08	0.965493	1.09929	1.03±0.07	1.39184	1.349	1.37±0.02
H30223	Homo sapiens transcribed sequence with weak similarity to protein sp-P39190 (H.sapiens) ALU3_HUMAN Alu subfamily SB1 sequence contamination warning entry	1.38394	1.5904	1.49±0.1	1.41884	1.0745	1.25±0.17	0.804072	1.02951	0.92±0.11
H30717	GRB2-associated binding protein 2 (GAB2)	1.35962	1.29687	1.33±0.03	0.87869	0.856303	0.87±0.01	0.888807	0.958772	0.92±0.03
H30846	histamine receptor H3 (HRH3)	1.42134	1.77594	1.6±0.18	0.847965	0.857235	0.85±0	1.32029	1.02563	1.17±0.15
H38268		0.946742	1.27435	1.11±0.16	1.80244	1.43796	1.62±0.18	1.34569	1.5029	1.42±0.08
H38887	basic transcription factor 3 (BTF3)	1.25681	1.37057	1.31±0.06	1.11353	1.17625	1.14±0.03	1.44631	1.42022	1.43±0.01
H39844	small nuclear RNA activating complex, polypeptide 3, 50kDa (SNAPC3)	1.32951	1.51814	1.42±0.09	1.66697	1.33482	1.5±0.17	1.26352	1.09894	1.18±0.08
H41939	discoidin domain receptor family, member 1 (DDR1)	1.58902	1.4163	1.5±0.09	1.0339	0.83513	0.93±0.1	1.26545	1.28678	1.28±0.01
H44309	solute carrier family 25 (mitochondrial carrier; citrate transporter), member 1 (SLC25A1)	1.41268	1.59242	1.5±0.09	0.943988	0.965975	0.95±0.01	0.977456	1.21008	1.09±0.12
H46937	intercellular adhesion molecule 5, telencephalin (ICAM5)	1.63196	1.33304	1.48±0.15	1.01992	1.24885	1.13±0.11	1.23355	1.01974	1.13±0.11
H47933	Homo sapiens transcribed sequence with strong similarity to protein pdb-1BGM (E. coli) O Chain O, Beta-Galactosidase (Chains I-P)	1.44299	1.21682	1.33±0.11	2.03894	2.79925	2.42±0.38	0.774861	1.3317	1.05±0.28
H47945	Homo sapiens transcribed sequences	1.27826	1.20426	1.24±0.04	1.30932	1.86878	1.59±0.28	1.05694	1.23013	1.14±0.09
H48031	tankyrase 1 binding protein 1, 182kDa (TNKS1BP1)	1.29678	1.30403	1.3±0	1.19438	0.946116	1.07±0.12	1.04862	0.941215	0.99±0.05
H48056	mercaptopyruvate sulfurtransferase (MPST)	1.40593	1.39239	1.4±0.01	0.978147	0.968297	0.97±0	0.963042	1.05971	1.01±0.05
H48343	Homo sapiens transcribed sequences	1.12977	1.33898	1.23±0.1	1.67171	1.33965	1.51±0.17	0.9275	0.970134	0.95±0.02
H48372	Homo sapiens transcribed sequences	0.852787	0.846089	0.85±0	0.887336	1.50283	1.2±0.31	1.39223	1.31373	1.35±0.04
H48638	Homo sapiens transcribed sequences	1.70016	1.31588	1.51±0.19	1.54411	1.41572	1.48±0.06	1.04722	1.57498	1.31±0.26
H49948		1.29834	1.30574	1.3±0	0.899693	0.731138	0.82±0.08	0.883569	0.719008	0.8±0.08
H50920	protein kinase C and casein kinase substrate in neurons 1 (PACSIN1)	1.35479	1.49416	1.42±0.07	1.02797	0.969094	1±0.03	1.0287	1.1429	1.09±0.06
H51172	potassium voltage-gated channel, Shaw-related subfamily, member 2 (KCNC2)	1.52983	1.53487	1.53±0	0.95202	0.916331	0.93±0.02	1.08336	1.19527	1.14±0.06
H51915	sortilin 1 (SORT1)	1.26899	1.26443	1.27±0	1.15858	1.15219	1.16±0	1.53594	1.74871	1.64±0.11
H52747	Homo sapiens transcribed sequences	1.56207	1.35664	1.46±0.1	0.964894	1.19619	1.08±0.12	1.23011	0.944824	1.09±0.14
H53470	hypothetical protein LOC149469 (LOC149469)	1.03708	0.783609	0.91±0.13	2.20379	1.68184	1.94±0.26	1.07822	1.19203	1.14±0.06
H53712	protein kinase C, delta (PRKCD)	1.35292	1.33854	1.35±0.01	0.914767	1.07322	0.99±0.08	1.14046	1.09067	1.12±0.02
H53961		0.841546	1.37059	1.11±0.26	1.62223	1.41785	1.52±0.1	0.885749	0.817743	0.85±0.03
H54509		1.16426	1.04487	1.1±0.06	1.87423	1.36932	1.62±0.25	0.974795	1.00101	0.99±0.01
H54622	Homo sapiens full length insert cDNA YQ80H05	1.44755	1.33727	1.39±0.06	0.992509	0.974434	0.98±0.01	0.882426	0.943871	0.91±0.03
H55982		1.30946	1.33942	1.32±0.01	0.866436	0.769664	0.82±0.05	1.03878	0.903031	0.97±0.07
H56112	hypothetical protein FLJ31842 (FLJ31842)	0.975623	1.4543	1.21±0.24	1.40407	1.41418	1.41±0.01	1.41363	1.44216	1.43±0.01
H56469	mesoderm posterior 2 (MESP2)	1.37478	1.39247	1.38±0.01	1.15482	1.01671	1.09±0.07	1.13144	1.31237	1.22±0.09
H56735	hypothetical protein FLJ13611 (FLJ13611)	1.14276	0.959448	1.05±0.09	1.07606	1.07927	1.08±0	1.39871	1.31815	1.36±0.04
H58348	mitochondrial tumor suppressor gene 1 (MTSG1)	1.3094	1.53112	1.42±0.11	1.26621	0.932413	1.1±0.17	0.968773	1.08087	1.02±0.06
H58448		1.3984	1.68481	1.54±0.14	1.24311	1.35495	1.3±0.06	1.09439	1.16738	1.13±0.04
H58824		0.740883	0.945231	0.84±0.1	1.7574	1.37459	1.57±0.19	0.882568	1.10878	1±0.11
H59152	Homo sapiens transcribed sequence with moderate similarity to protein sp-P39188 (H.sapiens) ALU1_HUMAN Alu subfamily J sequence contamination warning entry	1.13949	1.03303	1.09±0.05	1.39122	1.33833	1.36±0.03	1.40509	1.26415	1.33±0.07
H59207	RIO kinase 3 (yeast) (RIOK3)	1.67096	1.49642	1.58±0.09	1.04192	1.01586	1.03±0.01	1.60104	1.32989	1.47±0.14
H59530	CHK1 checkpoint homolog (S. pombe) (CHEK1)	0.753949	0.943455	0.85±0.09	1.34158	1.44516	1.39±0.05	1.01368	0.994086	1±0.01
H59594	Homo sapiens transcribed sequences	1.04792	0.725627	0.89±0.16	1.43303	1.42015	1.43±0.01	1.05166	1.14666	1.1±0.05
H60081	Homo sapiens transcribed sequence with moderate similarity to protein sp-P39195 (H.sapiens) ALU8_HUMAN Alu subfamily SX sequence contamination warning entry	1.131	1.04204	1.09±0.04	1.39	1.57546	1.48±0.09	0.99522	1.04784	1.02±0.03
H61302	hexose-6-phosphate dehydrogenase (glucose 1-dehydrogenase) (H6PD)	1.49518	1.30601	1.4±0.09	1.19578	1.07236	1.13±0.06	0.964189	0.9974	0.98±0.02
H61499	transforming growth factor, beta receptor III (betaglycan, 300kDa) (TGFBR3)	0.718793	1.20944	0.96±0.25	1.40193	1.41878	1.41±0.01	1.1887	1.39394	1.29±0.1
H62020		0.905203	0.909871	0.91±0	1.92537	1.72944	1.83±0.1	0.938948	1.13767	1.04±0.1
H64457	Homo sapiens transcribed sequences	1.82076	1.33246	1.58±0.24	1.35677	1.25449	1.31±0.05	1.3772	1.40519	1.39±0.01
H64555	S100 calcium binding protein A2 (S100A2)	1.32863	1.43594	1.38±0.05	1.12884	1.14337	1.14±0.01	1.22748	1.30201	1.26±0.04
H64822	RNA binding motif protein 8A (RBM8A)	1.26876	1.34353	1.31±0.04	1.23488	1.04649	1.14±0.09	1.38602	1.39952	1.39±0.01
H65149	APG7 autophagy 7-like (S. cerevisiae) (APG7L)	1.76176	1.41828	1.59±0.17	1.04182	1.01266	1.03±0.01	1.22242	1.21237	1.22±0.01
H65253	Homo sapiens transcribed sequence with weak similarity to protein ref-NP_060312.1 (H.sapiens) hypothetical protein FLJ20489 [Homo sapiens]	1.54874	2.10552	1.83±0.28	1.09442	1.29874	1.2±0.1	1.10348	0.983842	1.04±0.06
H66374	Homo sapiens transcribed sequence with moderate similarity to protein prf-2113200B (H.sapiens) 2113200B ribosomal protein L21 [Homo sapiens]	1.42006	1.43193	1.43±0.01	0.986622	1.09841	1.04±0.06	1.36145	1.28492	1.32±0.04
H67987	ribosomal protein S6 kinase, 90kDa, polypeptide 3 (RPS6KA3)	1.1062	0.917244	1.01±0.09	1.38995	1.39342	1.39±0	0.803078	0.928323	0.87±0.06
H68002	Homo sapiens transcribed sequence with weak similarity to protein ref-NP_060312.1 (H.sapiens) hypothetical protein FLJ20489 [Homo sapiens]	0.811191	1.23994	1.03±0.21	1.46252	1.56246	1.51±0.05	1.00994	0.969567	0.99±0.02
H68783	Homo sapiens transcribed sequences	1.44973	1.54065	1.5±0.05	1.26375	1.12719	1.2±0.07	1.07839	1.20507	1.14±0.06
H69398	GLE1 RNA export mediator-like (yeast) (GLE1L)	1.52468	1.31136	1.42±0.11	1.2285	1.25231	1.24±0.01	1.25081	1.25257	1.25±0
H70162		1.38544	1.3859	1.39±0	1.00313	1.44924	1.23±0.22	1.16934	1.17545	1.17±0
H71209	serine (or cysteine) proteinase inhibitor, clade C (antithrombin), member 1 (SERPINC1)	1.5863	1.33185	1.46±0.13	0.793562	0.949698	0.87±0.08	1.18503	1.11593	1.15±0.03
H71229	82-kD FMRP Interacting Protein (182-FIP)	1.4597	1.10988	1.28±0.17	0.733411	1.32069	1.03±0.29	1.29753	1.3513	1.32±0.03
H72976	polymerase (DNA directed) sigma (POLS)	1.51243	1.39759	1.46±0.06	1.01501	1.02189	1.02±0	1.25156	1.081	1.17±0.09
H73128	integrin, beta 5 (ITGB5)	1.09641	1.0321	1.06±0.03	1.24559	1.17833	1.21±0.03	1.58003	1.36316	1.47±0.11
H73274	Homo sapiens transcribed sequences	0.941126	0.986212	0.96±0.02	1.33187	1.33684	1.33±0	0.879413	1.00258	0.94±0.06
H73703	RWD domain containing 3 (RWDD3)	1.7199	1.29437	1.51±0.21	1.15055	1	1.15±	1.28292	1.08236	1.18±0.1
H73833	formin binding protein 3 (FNBP3)	0.994857	1.03146	1.01±0.02	1.37286	1.31733	1.35±0.03	1.35663	1.18684	1.27±0.08
H73857	Homo sapiens transcribed sequences	1.5522	1.17107	1.36±0.19	1.55478	1.70865	1.63±0.08	1.37757	1.3382	1.36±0.02
H75477	Homo sapiens transcribed sequences	1.65222	1.51983	1.59±0.07	0.861192	1.43729	1.15±0.29	1.22623	1.08168	1.15±0.07
H75728	protein tyrosine phosphatase, non-receptor type 13 (APO-1/CD95 (Fas)-associated phosphatase) (PTPN13)	1.50147	1.34128	1.42±0.08	1.14918	1.0779	1.11±0.04	1.13822	1.34995	1.24±0.11
H77460	lymphocyte adaptor protein (LNK)	1.43943	1.3179	1.38±0.06	1.08309	1.09438	1.09±0.01	1.0586	1.22097	1.14±0.08
H77714	Homo sapiens transcribed sequence with weak similarity to protein sp-P39188 (H.sapiens) ALU1_HUMAN Alu subfamily J sequence contamination warning entry	1.29437	1.40124	1.35±0.05	1.05213	1.12702	1.09±0.04	0.896096	1.12275	1.01±0.11
H78262		1.00548	1.02314	1.01±0.01	1.32115	1.73575	1.53±0.21	1.07988	0.931612	1.01±0.07
H78483	huntingtin interacting protein 2 (HIP2)	0.806978	1.11319	0.96±0.15	1.12065	1.48705	1.3±0.18	1.37044	1.45725	1.41±0.04
H79065	Homo sapiens transcribed sequences	1.31259	1.45259	1.38±0.07	0.759548	1.32269	1.04±0.28	1.15573	0.867167	1.01±0.14
H81162	citrate synthase (CS)	1.46081	1.08423	1.27±0.19	0.895187	1.26615	1.08±0.19	1.39395	1.49912	1.45±0.05
H81604	zinc finger protein 432 (ZNF432)	1.45616	1.337	1.4±0.06	0.916873	1.10008	1.01±0.09	1.28858	1.25195	1.27±0.02
H82010	transcription termination factor, RNA polymerase II (TTF2)	1.08238	0.648981	0.87±0.22	1.30756	1.38163	1.34±0.04	1.06303	1.1487	1.11±0.04
H82025	Homo sapiens transcribed sequences	1.96107	1.60951	1.79±0.18	1.15715	1.19096	1.17±0.02	1	1.212	1.21
H82175	sialidase 1 (lysosomal sialidase) (NEU1)	1.31485	1.37882	1.35±0.03	0.954672	1.00269	0.98±0.02	1.07806	1.21649	1.15±0.07
H82349	kinesin family member 3A (KIF3A)	1.08468	1.19818	1.14±0.06	1.31832	2.05878	1.69±0.37	0.780912	1.22506	1±0.22
H83233	malate dehydrogenase 1, NAD (soluble) (MDH1)	1.33671	1.52692	1.43±0.1	1.47725	1.16303	1.32±0.16	0.969453	1.30812	1.14±0.17
H83378		1.58711	1.47955	1.53±0.05	0.865415	0.970055	0.92±0.05	1.16844	1.05633	1.11±0.06
H85173		0.974045	0.855166	0.91±0.06	0.788874	1.09254	0.94±0.15	1.33245	1.41573	1.37±0.04
H86173	Homo sapiens mRNA; cDNA DKFZp779D2126 (from clone DKFZp779D2126)	0.741123	1.00819	0.87±0.13	1.29762	1.29386	1.3±0	0.890206	1.05753	0.97±0.08
H90235	hypothetical protein LOC286286 (LOC286286)	1.31581	1.50802	1.41±0.1	0.848876	1.00045	0.92±0.08	1.21759	1.23475	1.23±0.01
H90824	Sec23 homolog A (S. cerevisiae) (SEC23A)	1.32613	1.29986	1.31±0.01	0.885119	0.968076	0.93±0.04	1.14259	0.827956	0.99±0.16
H92697	KIAA1917 protein (KIAA1917)	1.4107	1.30243	1.36±0.05	0.941074	1.34971	1.15±0.2	1.16995	1.00432	1.09±0.08
H93272	carboxypeptidase M (CPM)	1.30886	1.40498	1.36±0.05	1.12408	0.964211	1.04±0.08	1.256	1.21118	1.23±0.02
H93924	TAL1 (SCL) interrupting locus (SIL)	1.13068	1.17065	1.15±0.02	1.64726	1.49807	1.57±0.07	0.92088	1.09088	1.01±0.08
H94166	Homo sapiens transcribed sequences	1.56856	1.41294	1.49±0.08	1.23036	1.07671	1.15±0.08	1.21787	1.11825	1.17±0.05
H94589		1.4175	1.01093	1.21±0.2	1.40531	1.59368	1.5±0.09	1.08361	1.08227	1.08±0
H95416	calcitonin gene-related peptide-receptor component protein (RCP9)	0.606622	0.977408	0.79±0.19	1.93435	1.56675	1.75±0.18	0.852569	0.969603	0.91±0.06
N27257	Homo sapiens transcribed sequences	1.48611	1.311	1.4±0.09	0.983013	1	0.98±	1.01955	1.01957	1.02±0
N28796	ectodermal-neural cortex (with BTB-like domain) (ENC1)	1.68277	1.35062	1.52±0.17	1.01553	1.12358	1.07±0.05	1.32231	1.24025	1.28±0.04
N29466	Homo sapiens transcribed sequences	1.35206	1.32746	1.34±0.01	1.02799	0.990798	1.01±0.02	1.15251	1.16219	1.16±0
N34202	solute carrier family 6 (neurotransmitter transporter, creatine), member 8 (SLC6A8)	1.6081	1.29442	1.45±0.16	1.26103	1	1.26±	1.35014	0.801892	1.08±0.27
N34884	NIF3 NGG1 interacting factor 3-like 1 (S. pombe) (NIF3L1)	1.38842	1.42492	1.41±0.02	1.27733	1.00552	1.14±0.14	1.07423	1.38071	1.23±0.15
N36501	phosphodiesterase 4D, cAMP-specific (phosphodiesterase E3 dunce homolog, Drosophila) (PDE4D)	1.44745	1.34492	1.4±0.05	1.05065	1.08023	1.07±0.01	1.12961	1.09989	1.11±0.01
N42072	arachidonate 5-lipoxygenase-activating protein (ALOX5AP)	0.342223	0.186536	0.26±0.08	0.627792	0.556028	0.59±0.04	0.403069	0.52124	0.46±0.06
N42662	KIAA1025 protein (KIAA1025)	1.35868	1.37926	1.37±0.01	0.91444	0.918368	0.92±0	1.10029	0.916833	1.01±0.09
N44935	B-cell receptor-associated protein 31 (BCAP31)	1.29948	1.38359	1.34±0.04	1.00154	1.0035	1±0	1.42761	1.24294	1.34±0.09
N45421		1.1874	1.23132	1.21±0.02	1.35549	1.29464	1.33±0.03	0.959561	1.11281	1.04±0.08
N45540		1.20978	1.19229	1.2±0.01	1.747	1.5173	1.63±0.11	1.03607	1.16162	1.1±0.06
N46663	Homo sapiens cDNA FLJ32956 fis, clone TESTI2008161.	1.44532	1.3739	1.41±0.04	1.18913	0.921212	1.06±0.13	1.334	1.16248	1.25±0.09
N46724	Rho guanine nucleotide exchange factor (GEF) 7 (ARHGEF7)	1.46673	1.33038	1.4±0.07	0.749683	1.17447	0.96±0.21	0.932576	1.07403	1±0.07
N49032	CD99 antigen (CD99)	1.35404	1.40204	1.38±0.02	1.10023	1.09877	1.1±0	1.2554	1.51685	1.39±0.13
N49439		0.867331	1.10705	0.99±0.12	1.40701	1.73416	1.57±0.16	0.868348	1.0925	0.98±0.11
N49567		1.16895	1.09794	1.13±0.04	1.37847	1.33199	1.36±0.02	0.904044	1.09764	1±0.1
N49985	RAS p21 protein activator (GTPase activating protein) 1 (RASA1)	1.24575	1	1.25	1.29637	1.05599	1.18±0.12	1.40228	1.35549	1.38±0.02
N51836	hypothetical protein MGC17839 (MGC17839)	0.285961	0.210887	0.25±0.04	0.415782	0.458701	0.44±0.02	0.347698	0.488573	0.42±0.07
N54711		0.779784	0.738071	0.76±0.02	1.39617	1.36428	1.38±0.02	0.799014	0.928889	0.86±0.06
N59051	flavoprotein oxidoreductase MICAL2 (MICAL2)	0.309669	0.233231	0.27±0.04	0.680999	0.462194	0.57±0.11	0.54167	0.526723	0.53±0.01
N59753	Homo sapiens transcribed sequence with moderate similarity to protein ref-NP_060312.1 (H.sapiens) hypothetical protein FLJ20489 [Homo sapiens]	0.812231	0.571204	0.69±0.12	1.46281	1.32584	1.39±0.07	0.711381	1.17357	0.94±0.23
N69787	hypothetical protein FLJ21125 (FLJ21125)	1.15116	1.17345	1.16±0.01	1.07189	1.29538	1.18±0.11	1.34298	1.34157	1.34±0
N71721	collagen, type XVI, alpha 1 (COL16A1)	1.31164	1.36678	1.34±0.03	1.00537	1.13573	1.07±0.07	1.2024	1.12651	1.16±0.04
N72777		1.25346	1.09651	1.17±0.08	1.30876	1.31758	1.31±0	1.31584	1.26108	1.29±0.03
N72922	LIM protein (similar to rat protein kinase C-binding enigma) (LIM)	1.13115	1.17188	1.15±0.02	1.59679	1.65487	1.63±0.03	1.06949	1.22971	1.15±0.08
N72928		1.15609	1.3625	1.26±0.1	1.48265	1.43633	1.46±0.02	0.745877	0.799239	0.77±0.03
N75109	ELAV (embryonic lethal, abnormal vision, Drosophila)-like 1 (Hu antigen R) (ELAVL1)	1.29362	1.35424	1.32±0.03	1.1503	1.09012	1.12±0.03	1.29961	1.37637	1.34±0.04
N77152	regulator of G-protein signalling 18 (RGS18)	1.03196	0.983783	1.01±0.02	1.33273	1.77716	1.55±0.22	0.869709	1.04818	0.96±0.09
N77203	Homo sapiens transcribed sequences	1.38151	1.53597	1.46±0.08	1.22736	1.01085	1.12±0.11	1.14194	1.07722	1.11±0.03
N77653	Homo sapiens cDNA FLJ38016 fis, clone CTONG2012724.	0.22056	0.177388	0.2±0.02	0.482947	1	0.48	0.363913	0.701611	0.53±0.17
N78022	serine (or cysteine) proteinase inhibitor, clade A (alpha-1 antiproteinase, antitrypsin), member 3 (SERPINA3)	0.424575	0.516986	0.47±0.05	0.492225	0.379655	0.44±0.06	0.327785	0.331139	0.33±0
N78086		1.25202	0.801174	1.03±0.23	0.792559	0.922503	0.86±0.06	1.34898	1.35196	1.35±0
N91433	H factor 1 (complement) (HF1)	0.932345	1.14953	1.04±0.11	1.40692	1.29247	1.35±0.06	0.748222	1.09042	0.92±0.17
N91993		1.43401	1.31396	1.37±0.06	0.924251	1	0.92±	1.09458	0.860214	0.98±0.12
N92026		0.986292	0.861314	0.92±0.06	1.29804	1.31219	1.31±0.01	1.15522	0.943145	1.05±0.11
N94831	Homo sapiens similar to KIAA0013 gene product (LOC374611), mRNA	0.78726	1.10809	0.95±0.16	1.15774	0.870752	1.01±0.14	1.31675	1.33889	1.33±0.01
N99431	Homo sapiens cDNA FLJ41601 fis, clone CTONG2027327	1.28345	1.12347	1.2±0.08	1.11463	1.14141	1.13±0.01	2.02812	1.34772	1.69±0.34
N99507	hypothetical protein FLJ12985 (FLJ12985)	1	0.660776	0.66±	2.1847	1.49095	1.84±0.35	1.00227	1.15754	1.08±0.08
N99519	RGC32 protein (RGC32)	1.43103	1.3057	1.37±0.06	0.838233	1.11287	0.98±0.14	0.993869	0.970734	0.98±0.01
N99693	hypothetical protein MGC13204 (MGC13204)	1.07755	0.880824	0.98±0.1	1.97052	2.25454	2.11±0.14	1.67268	1.56724	1.62±0.05
N99713	Homo sapiens transcribed sequences	1.34133	1.44794	1.39±0.05	1.05829	1.06775	1.06±0	0.984137	1.38263	1.18±0.2
R00688	Homo sapiens transcribed sequence with weak similarity to protein sp-P39188 (H.sapiens) ALU1_HUMAN Alu subfamily J sequence contamination warning entry	1.1837	1.21934	1.2±0.02	1.38165	1.36847	1.38±0.01	0.977914	1.17329	1.08±0.1
R02202		0.976502	1.43122	1.2±0.23	1.51035	1.37688	1.44±0.07	1.03548	0.91402	0.97±0.06
R05909	Homo sapiens transcribed sequence with moderate similarity to protein ref-NP_060265.1 (H.sapiens) hypothetical protein FLJ20378 [Homo sapiens]	1.32629	1.38174	1.35±0.03	1.28171	0.974143	1.13±0.15	1.37289	0.923993	1.15±0.22
R07137	hypermethylated in cancer 2 (HIC2)	1.5989	1.39199	1.5±0.1	1.08621	0.876461	0.98±0.1	1.33557	1.09242	1.21±0.12
R07212	lysyl oxidase (LOX)	1.04636	1	1.05	0.985105	0.899789	0.94±0.04	1.33258	1.37172	1.35±0.02
R07731	adenosine deaminase, RNA-specific, B1 (RED1 homolog rat) (ADARB1)	1.40945	1.69912	1.55±0.14	1.21162	0.860675	1.04±0.18	0.938663	0.979758	0.96±0.02
R08772	hypothetical protein FLJ12806 (FLJ12806)	1.58181	1.56407	1.57±0.01	0.900535	1.33983	1.12±0.22	1.34771	1.15433	1.25±0.1
R09584		1.39629	1.30761	1.35±0.04	1.14184	1.05921	1.1±0.04	1.31418	1.23712	1.28±0.04
R09756		1.37903	1.33908	1.36±0.02	1.14046	1.48408	1.31±0.17	1.22154	1.00509	1.11±0.11
R09964	tumor necrosis factor (ligand) superfamily, member 10 (TNFSF10)	1.03897	1.18136	1.11±0.07	1.33263	1.29473	1.31±0.02	1.14972	0.917578	1.03±0.12
R10043	eukaryotic translation elongation factor 1 gamma (EEF1G)	1.38684	1.30804	1.35±0.04	0.933129	1.19874	1.07±0.13	1.1555	1.1415	1.15±0.01
R10169	hypothetical protein MGC48625 (MGC48625)	0.574911	0.89195	0.73±0.16	1.3488	1.32406	1.34±0.01	0.94055	1.10244	1.02±0.08
R11616		1.03692	0.925891	0.98±0.06	1.69041	1.43401	1.56±0.13	0.875413	0.98848	0.93±0.06
R11878	adrenergic, beta, receptor kinase 2 (ADRBK2)	1.30021	0.793355	1.05±0.25	1.43081	1.11776	1.27±0.16	1.62562	1.39837	1.51±0.11
R13247	lysosomal-associated membrane protein 2 (LAMP2)	1.14236	1.1611	1.15±0.01	1.0805	1.42005	1.25±0.17	1.35951	1.42408	1.39±0.03
R13349		1.35041	1.45249	1.4±0.05	2.00496	0.915351	1.46±0.54	1.40615	1.25916	1.33±0.07
R13350	seryl-tRNA synthetase (SARS)	1.174	0.909005	1.04±0.13	1.67778	1.438	1.56±0.12	1.11133	1.0425	1.08±0.03
R13362	hypothetical protein LOC165324 (LOC165324)	1.32765	1.17411	1.25±0.08	1.41472	1.05811	1.24±0.18	1.49169	1.55474	1.52±0.03
R15789	tumor suppressing subtransferable candidate 1 (TSSC1)	1.34784	1.38357	1.37±0.02	0.833591	0.937052	0.89±0.05	1.33257	1.06069	1.2±0.14
R18606	delta-like 1 (Drosophila) (DLL1)	0.91351	0.938472	0.93±0.01	1.31046	1.3509	1.33±0.02	1.10581	1.13653	1.12±0.02
R18971		1.37691	1.33111	1.35±0.02	0.99867	1.28713	1.14±0.14	1.87775	1.0804	1.48±0.4
R21221	serine (or cysteine) proteinase inhibitor, clade E (nexin, plasminogen activator inhibitor type 1), member 1 (SERPINE1)	1.58978	2.00195	1.8±0.21	4.37682	1	4.38±	1	2.23942	2.24
R23027	Homo sapiens transcribed sequences	1.36203	1.20127	1.28±0.08	1.457	1.4709	1.46±0.01	1.17311	1.34193	1.26±0.08
R24476	Homo sapiens transcribed sequence with moderate similarity to protein sp-P39193 (H.sapiens) ALU6_HUMAN Alu subfamily SP sequence contamination warning entry	0.915292	1.03112	0.97±0.06	1.4276	1.35182	1.39±0.04	0.801479	0.90818	0.85±0.05
R24933	hypothetical protein MGC3222 (MGC3222)	1.52599	1.66911	1.6±0.07	0.881225	1.02399	0.95±0.07	1.08056	1.06374	1.07±0.01
R25215		0.937943	1.25971	1.1±0.16	0.940867	1.35375	1.15±0.21	1.29287	1.29618	1.29±0
R25782		1.09672	0.989079	1.04±0.05	1.29711	1.33089	1.31±0.02	1.13096	1.04906	1.09±0.04
R26005	NADH dehydrogenase (ubiquinone) 1 beta subcomplex, 7, 18kDa (NDUFB7)	1.47148	1.633	1.55±0.08	0.883564	0.740322	0.81±0.07	0.950173	0.805336	0.88±0.07
R27812	suppression of tumorigenicity 18 (breast carcinoma) (zinc finger protein) (ST18)	0.796713	0.594915	0.7±0.1	1.37953	1.92048	1.65±0.27	0.885928	0.938288	0.91±0.03
R28062	low density lipoprotein receptor-related protein 8, apolipoprotein e receptor (LRP8)	0.730909	1.01462	0.87±0.14	1.34239	1.35191	1.35±0	0.986991	1.05824	1.02±0.04
R28097	hypothetical protein LOC162427 (LOC162427)	1.50455	1.46274	1.48±0.02	1.16491	1.05157	1.11±0.06	1.40746	1.01133	1.21±0.2
R31353	glucosamine (N-acetyl)-6-sulfatase (Sanfilippo disease IIID) (GNS)	1.44382	1.35852	1.4±0.04	0.996835	0.981629	0.99±0.01	0.834869	0.770686	0.8±0.03
R32051	ras homolog gene family, member B (ARHB)	1.34209	1.52663	1.43±0.09	1.23361	1.23539	1.23±0	1.197	1.07866	1.14±0.06
R33062	Homo sapiens transcribed sequences	1.02692	1.15181	1.09±0.06	1.48767	1.36941	1.43±0.06	0.864175	0.934545	0.9±0.04
R33251		0.933455	1.19762	1.07±0.13	1.36458	1.29976	1.33±0.03	1.01786	1.33878	1.18±0.16
R33553	protein O-fucosyltransferase 1 (POFUT1)	0.965282	1.70332	1.33±0.37	1.63895	1.70034	1.67±0.03	1.01601	0.844251	0.93±0.09
R33613	Homo sapiens hypothetical protein LOC285954, mRNA (cDNA clone IMAGE-5301892), partial cds	1.5683	1.46994	1.52±0.05	1.08073	1.0514	1.07±0.01	1.24196	1.02952	1.14±0.11
R35160	insulin-like growth factor 2 receptor (IGF2R)	1.57725	1.46992	1.52±0.05	1.16101	1.03441	1.1±0.06	1.09998	1.23209	1.17±0.07
R35315	AP1 gamma subunit binding protein 1 (AP1GBP1)	1.10778	0.702826	0.91±0.2	1.40086	1.70501	1.55±0.15	1.07617	1.17436	1.13±0.05
R35358	interleukin enhancer binding factor 3, 90kDa (ILF3)	1.72348	1.63374	1.68±0.04	1.10234	1.02951	1.07±0.04	1.26793	0.923697	1.1±0.17
R36499		0.44584	0.146817	0.3±0.15	0.455721	0.559252	0.51±0.05	0.275326	0.336787	0.31±0.03
R36523	neuropilin 2 (NRP2)	0.291605	0.206017	0.25±0.04	0.486586	0.72236	0.6±0.12	0.448281	0.472771	0.46±0.01
R39674	protease, serine, 23 (SPUVE)	1.00383	0.797182	0.9±0.1	1.27664	1.03135	1.15±0.12	1.32508	1.43131	1.38±0.05
R46303	placental protein 6 (PL6)	1.31138	1.32146	1.32±0.01	0.896678	0.927246	0.91±0.02	0.987913	1.06301	1.03±0.04
R48073	endoglin (Osler-Rendu-Weber syndrome 1) (ENG)	1.48743	1.33045	1.41±0.08	1.11934	1.56818	1.34±0.22	1.3981	1.45639	1.43±0.03
R48131	SH3-domain binding protein 2 (SH3BP2)	1.78478	1.34929	1.57±0.22	1.21643	0.959274	1.09±0.13	1.14966	1.18071	1.17±0.02
R50618	oral cancer overexpressed 1 (ORAOV1)	0.958503	1.14075	1.05±0.09	1.62636	1.45265	1.54±0.09	1.00339	1.11834	1.06±0.06
R51521	Homo sapiens zinc finger protein 429 (ZNF429) mRNA, complete cds	1.25085	1.31934	1.29±0.03	1.47329	1.2963	1.38±0.09	1.17017	1.30296	1.24±0.07
R54646	F-box and leucine-rich repeat protein 6 (FBXL6)	1.71021	1.54655	1.63±0.08	0.982885	0.970645	0.98±0.01	1.03993	1.11444	1.08±0.04
R54688	Ly-6 neurotoxin-like protein 1 (LYNX1)	1.53558	1.36877	1.45±0.08	1.09042	1.13472	1.11±0.02	1.04396	1.13032	1.09±0.04
R59010	Abelson helper integration site (AHI1)	0.921355	0.99244	0.96±0.04	1.3633	1.42128	1.39±0.03	0.772971	1.17047	0.97±0.2
R60151	KIAA0574 protein (KIAA0574)	1.38782	1.3132	1.35±0.04	1.10358	0.905592	1±0.1	1.03962	0.872392	0.96±0.08
R60280	WD repeat domain 5 (WDR5)	1.46088	1.39147	1.43±0.03	0.917387	0.89009	0.9±0.01	1.16092	1.09507	1.13±0.03
R60637	cartilage acidic protein 1 (CRTAC1)	1.31444	1.31251	1.31±0	1.56104	0.882151	1.22±0.34	0.917295	0.980292	0.95±0.03
R61014	leucine-zipper-like transcriptional regulator, 1 (LZTR1)	1.55823	1.40573	1.48±0.08	1.10031	1.09826	1.1±0	1.09694	0.648895	0.87±0.22
R61017		1.30602	1.36266	1.33±0.03	0.900233	0.961574	0.93±0.03	0.965793	0.896582	0.93±0.03
R61634	hypothetical protein PRO1855 (PRO1855)	1.3235	1.33042	1.33±0	0.950746	1.20774	1.08±0.13	0.92649	1.29937	1.11±0.19
R68195	Homo sapiens transcribed sequences	0.265929	0.281624	0.27±0.01	0.6575	0.357877	0.51±0.15	0.443424	0.583764	0.51±0.07
R68198	Homo sapiens transcribed sequences	0.460966	0.194434	0.33±0.13	0.500645	1	0.5	0.292504	0.286814	0.29±0
R68851	NAD kinase (FLJ13052)	1.36916	1.42774	1.4±0.03	1.17861	1.26176	1.22±0.04	1	0.954204	0.95±
R69671	Homo sapiens transcribed sequence with moderate similarity to protein sp-P39194 (H.sapiens) ALU7_HUMAN Alu subfamily SQ sequence contamination warning entry	1.12472	0.873243	1±0.13	1.317	1.30091	1.31±0.01	1.02928	1.2002	1.11±0.09
R70164	desmuslin (DMN)	0.335886	0.216884	0.28±0.06	0.4843	0.732745	0.61±0.12	0.401412	0.468244	0.43±0.03
R70838	chromosome 8 open reading frame 2 (C8orf2)	1.29766	1.32192	1.31±0.01	1.14818	0.964595	1.06±0.09	0.850286	1.21711	1.03±0.18
R71156	programmed cell death 7 (PDCD7)	1.59491	1.34458	1.47±0.13	1.0969	1.07269	1.08±0.01	0.842774	1.16409	1±0.16
R71158	catenin (cadherin-associated protein), delta 1 (CTNND1)	1.4583	1.30496	1.38±0.08	1.27517	0.979365	1.13±0.15	1.23758	1.12432	1.18±0.06
R72669	protocadherin gamma subfamily C, 3 (PCDHGC3)	1.43951	1.44703	1.44±0	1.0694	0.970849	1.02±0.05	1.06055	0.927285	0.99±0.07
R73359	RAB1A, member RAS oncogene family (RAB1A)	1.315	1.11224	1.21±0.1	1.47962	1.04347	1.26±0.22	1.30521	1.30034	1.3±0
R75729	Homo sapiens transcribed sequences	1.48523	1.34672	1.42±0.07	0.903674	1.08692	1±0.09	1.11037	1.20094	1.16±0.05
R77378	serine (or cysteine) proteinase inhibitor, clade B (ovalbumin), member 6 (SERPINB6)	1.51142	1.33186	1.42±0.09	1.00795	1.12893	1.07±0.06	1.26263	1.15224	1.21±0.06
R77994		0.343081	0.194768	0.27±0.07	0.744458	0.882455	0.81±0.07	0.568812	0.684332	0.63±0.06
R79287	signal sequence receptor, delta (translocon-associated protein delta) (SSR4)	1.29927	1.31733	1.31±0.01	0.925185	1	0.93±	1.20381	0.8541	1.03±0.17
R80448	Homo sapiens transcribed sequences	0.337801	0.310978	0.32±0.01	0.654826	0.450489	0.55±0.1	0.466942	0.66392	0.57±0.1
R81597	zinc finger protein 10 (KOX 1) (ZNF10)	0.310769	0.225131	0.27±0.04	0.640781	0.712001	0.68±0.04	0.627267	0.690471	0.66±0.03
R82019	hypothetical protein FLJ23861 (FLJ23861)	0.305034	0.255956	0.28±0.02	0.596641	0.447837	0.52±0.07	0.534108	0.666422	0.6±0.07
R82295	Homo sapiens transcribed sequences	1.33358	1.49957	1.42±0.08	0.84718	1.14768	1±0.15	0.918907	1.17352	1.05±0.13
R82723	cell division cycle associated 3 (CDCA3)	1.52795	1.38938	1.46±0.07	0.964293	1.08852	1.03±0.06	1.12646	1.1156	1.12±0.01
R82813	cleavage and polyadenylation specific factor 1, 160kDa (CPSF1)	1.90811	1.43448	1.67±0.24	0.854716	1.1626	1.01±0.15	0.982211	0.921073	0.95±0.03
R83065	Homo sapiens transcribed sequences	1.53668	1.76038	1.65±0.11	1.88143	1.51227	1.7±0.18	0.711094	1.05502	0.88±0.17
R83852	Homo sapiens cDNA FLJ34595 fis, clone KIDNE2009180.	1.14401	1.02768	1.09±0.06	1.32591	1.36416	1.35±0.02	0.928699	1.31949	1.12±0.2
R86280		1.29947	1.35335	1.33±0.03	1.1114	1.15751	1.13±0.02	0.914767	0.608619	0.76±0.15
R86304	eukaryotic translation initiation factor 2B, subunit 2 beta, 39kDa (EIF2B2)	1.48001	1.32717	1.4±0.08	1.14597	1	1.15±	1.13737	0.939223	1.04±0.1
R86309	vacuolar protein sorting 35 (yeast) (VPS35)	0.601308	0.767822	0.68±0.08	1.25256	1	1.25	1.31733	1.32169	1.32±0
R87379	FXYD domain containing ion transport regulator 6 (FXYD6)	1.46944	1.59561	1.53±0.06	1.00051	0.993136	1±0	0.918326	1.30789	1.11±0.19
R87693	deltex 3 (FLJ34766)	1.30549	1.33588	1.32±0.02	0.917763	1.16448	1.04±0.12	1.22438	1.24482	1.23±0.01
R88026	Link guanine nucleotide exchange factor II (Link-GEFII)	1.5779	1.12422	1.35±0.23	1.06048	1.11266	1.09±0.03	1.3616	1.41607	1.39±0.03
R88064	transcription factor-like 1 (TCFL1)	1.65735	1.31274	1.49±0.17	1.00514	1.2271	1.12±0.11	1.29637	1.12696	1.21±0.08
R88104	immunoglobulin lambda locus (IGL@)	0.972638	1.20492	1.09±0.12	1.01535	0.818999	0.92±0.1	1.30109	1.40956	1.36±0.05
R88121	zinc finger protein 32 (KOX 30) (ZNF32)	1.37634	1.44331	1.41±0.03	1.07723	0.974723	1.03±0.05	1.03536	1.29787	1.17±0.13
R89910	heart and neural crest derivatives expressed 2 (HAND2)	0.238879	0.243539	0.24±0	0.534083	0.509403	0.52±0.01	0.501043	0.664578	0.58±0.08
R92629	peroxisome proliferative activated receptor, alpha (PPARA)	0.778659	1.018	0.9±0.12	2.7034	1.68124	2.19±0.51	1.08914	1.12994	1.11±0.02
R92830	Homo sapiens mRNA full length insert cDNA clone EUROIMAGE 196784	1.12131	1	1.12	1.05351	1.32219	1.19±0.13	1.29525	1.39816	1.35±0.05
R93042	glyoxalase I (GLO1)	1.35322	1.3582	1.36±0	1.14858	1.34139	1.24±0.1	0.990731	1.02798	1.01±0.02
R96544	Homo sapiens hypothetical LOC338914 (LOC338914), mRNA	1.06619	1.02386	1.05±0.02	1.33578	1.37613	1.36±0.02	1.40769	1.4572	1.43±0.02
R97287		0.321209	0.326643	0.32±0	0.722265	0.721884	0.72±0	0.553542	0.775755	0.66±0.11
R98272	hect domain and RLD 3 (HERC3)	1.31656	1.52064	1.42±0.1	1.076	1.10611	1.09±0.02	1.12202	1.07998	1.1±0.02
R98433	GRIP1 associated protein 1 (GRIPAP1)	1.38652	1.41276	1.4±0.01	1.23292	1.12679	1.18±0.05	1.01926	1.37022	1.19±0.18
R98591		0.926356	0.754739	0.84±0.09	1.69478	0.684407	1.19±0.51	2.62519	1.2929	1.96±0.67
R99067	Homo sapiens transcribed sequence with moderate similarity to protein ref-NP_064622.1 (H.sapiens) MOST-1 protein [Homo sapiens]	1.35526	1.40069	1.38±0.02	1.39438	1.20251	1.3±0.1	0.931917	1.20251	1.07±0.14
R99160	Homo sapiens cDNA FLJ12885 fis, clone NT2RP2003988.	1.32314	1	1.32±	1.31243	1.33384	1.32±0.01	1.18611	1.04046	1.11±0.07
R99167	Homo sapiens transcribed sequences	1	1.08523	1.09	1.70641	1.37263	1.54±0.17	1.00719	0.951775	0.98±0.03
T08163		0.956389	1.10812	1.03±0.08	1.42618	1.31994	1.37±0.05	1.10153	0.871769	0.99±0.11
T64856	sterile alpha motif domain containing 4 (SAMD4)	1.04328	1.02174	1.03±0.01	0.998599	1.07016	1.03±0.04	1.33021	1.32987	1.33±0
T65459	phosphoinositide-binding protein PIP3-E (PIP3-E)	1.30775	1.40106	1.35±0.05	1.31904	1.19996	1.26±0.06	1.40731	1.21526	1.31±0.1
T65604	NSE1 (NSE1)	0.296754	0.31153	0.3±0.01	0.320181	0.459645	0.39±0.07	0.475941	0.447204	0.46±0.01
T66789	component of oligomeric golgi complex 4 (COG4)	1.39256	1.38832	1.39±0	0.839297	1.05374	0.95±0.11	1.09738	1.13511	1.12±0.02
T66795	Homo sapiens transcribed sequences	1.43504	1.40059	1.42±0.02	1.06821	1.08897	1.08±0.01	1.21246	1.17585	1.19±0.02
T72011	Homo sapiens full length insert cDNA clone ZD77F06	1.31554	1.29768	1.31±0.01	1.28303	1.04034	1.16±0.12	0.985587	1.1277	1.06±0.07
T74332		0.915995	0.806098	0.86±0.05	0.876019	1.04365	0.96±0.08	1.43898	1.61942	1.53±0.09
T75135	hypothetical protein FLJ31795 (FLJ31795)	0.548891	0.835594	0.69±0.14	0.579948	0.484031	0.53±0.05	0.349981	0.305763	0.33±0.02
T80679	SET and MYND domain containing 2 (SMYD2)	0.895947	0.73218	0.81±0.08	1.22793	1.11202	1.17±0.06	1.51515	1.41476	1.46±0.05
T81687		1.13671	0.981638	1.06±0.08	1.31907	1.30447	1.31±0.01	0.878411	1.28352	1.08±0.2
T84196	hypothetical protein PRO1855 (PRO1855)	1.01271	0.954434	0.98±0.03	1.16145	1.1451	1.15±0.01	1.53248	1.34095	1.44±0.1
T85145		0.833386	1.07355	0.95±0.12	1.37967	1.42056	1.4±0.02	1.0978	1.23741	1.17±0.07
T85912	KIAA1586 (KIAA1586)	1.43621	1.4863	1.46±0.03	1.49838	1	1.5±	1.04847	1.24203	1.15±0.1
T86503	Homo sapiens similar to hypothetical protein DKFZp434A171 (LOC340012), mRNA	0.863093	0.708206	0.79±0.08	1.43672	1.55323	1.49±0.06	0.89286	0.999565	0.95±0.05
T90167	oncoprotein induced transcript 3 (FLJ39116)	1.06902	0.932279	1±0.07	1.563	1.46744	1.52±0.05	1.14732	0.931483	1.04±0.11
T92477	intersectin 2 (ITSN2)	1.46297	2.47039	1.97±0.5	0.859873	1.24152	1.05±0.19	1.02625	1.12043	1.07±0.05
T94722	nuclear receptor subfamily 2, group F, member 2 (NR2F2)	1.61557	1.4129	1.51±0.1	1.12784	1.11815	1.12±0	1.07392	1.19784	1.14±0.06
T95449	Homo sapiens cDNA FLJ10247 fis, clone HEMBB1000705.	1.30131	1.35728	1.33±0.03	1.03014	0.921682	0.98±0.05	1.16869	1.36317	1.27±0.1
T95702	inhibitor of growth family, member 5 (ING5)	1.60951	1.32836	1.47±0.14	1.41717	0.975686	1.2±0.22	1.36836	1.09812	1.23±0.14
T96767	Homo sapiens transcribed sequences	1.04621	1.03238	1.04±0.01	1.33075	1.41115	1.37±0.04	1.06146	0.993763	1.03±0.03
T98389	mortality factor 4 like 2 (MORF4L2)	0.347365	0.345686	0.35±0	0.783325	0.837422	0.81±0.03	0.507356	0.592262	0.55±0.04
T98534	Homo sapiens transcribed sequences	0.889757	0.75342	0.82±0.07	1.47565	2.31453	1.9±0.42	0.869414	0.836819	0.85±0.02
T98627	translocation protein 1 (TLOC1)	1.10217	0.958287	1.03±0.07	1.32744	1.33103	1.33±0	0.870115	1.21114	1.04±0.17
T98705	glucan (1,4-alpha-), branching enzyme 1 (glycogen branching enzyme, Andersen disease, glycogen storage disease type IV) (GBE1)	0.758408	0.934312	0.85±0.09	1.24774	1.5916	1.42±0.17	1.48296	1.33012	1.41±0.08
T99685		1.50435	1.3236	1.41±0.09	1.03596	0.978645	1.01±0.03	1.18448	1.14873	1.17±0.02
W01379	collagen, type VIII, alpha 1 (COL8A1)	1.1073	0.969969	1.04±0.07	1.10283	1.00241	1.05±0.05	1.29708	1.38303	1.34±0.04
W01545	Homo sapiens transcribed sequence with weak similarity to protein sp-P39193 (H.sapiens) ALU6_HUMAN Alu subfamily SP sequence contamination warning entry	1.03715	0.80128	0.92±0.12	2.08892	1.48807	1.79±0.3	1.02361	1.34735	1.19±0.16
W02022	CGI-100 protein (CGI-100)	0.745684	0.848033	0.8±0.05	1.65758	1.38171	1.52±0.14	0.823797	0.84834	0.84±0.01
W02460	Mid-1-related chloride channel 1 (MCLC)	1.3103	1.49031	1.4±0.09	1.07281	1.21291	1.14±0.07	0.950243	1.09	1.02±0.07
W02579		1.91205	1.44013	1.68±0.24	1.30614	1.03542	1.17±0.14	1.1337	1.34885	1.24±0.11
W02584	Chediak-Higashi syndrome 1 (CHS1)	1.84665	1.09842	1.47±0.37	1.35426	1.40121	1.38±0.02	1.43936	0.905427	1.17±0.27
W02610	hook homolog 1 (Drosophila) (HOOK1)	1.95738	1.3973	1.68±0.28	0.823011	0.944128	0.88±0.06	0.980607	1.16325	1.07±0.09
W03282	dihydrofolate reductase (DHFR)	1.25163	0.978732	1.12±0.14	1.51098	1.51555	1.51±0	1.36828	0.994352	1.18±0.19
W03558	hepatocellularcarcinoma-associated antigen HCA557a (DKFZP586D0919)	1.20403	1.31222	1.26±0.05	1.0149	0.982988	1±0.02	1.30535	1.32401	1.31±0.01
W03663	angiotensinogen (serine (or cysteine) proteinase inhibitor, clade A (alpha-1 antiproteinase, antitrypsin), member 8) (AGT)	0.250648	0.300413	0.28±0.02	0.837131	0.321072	0.58±0.26	0.386635	0.604959	0.5±0.11
W07026	mitochondrial ribosomal protein S6 (MRPS6)	1.39961	1.36978	1.38±0.01	0.935139	1.06735	1±0.07	0.99263	0.950895	0.97±0.02
W16787	ubiquitin specific protease 42 (USP42)	2.16701	1.40433	1.79±0.38	1.08412	1.12485	1.1±0.02	1	1.17521	1.18
W17011	angiotensin II receptor-like 1 (AGTRL1)	2.37355	1.46602	1.92±0.45	1.59938	0.831209	1.22±0.38	1.3625	1.24933	1.31±0.06
W17125	hypothetical protein LOC91966 (LOC91966)	1.30466	1.42942	1.37±0.06	1.10537	1.02419	1.06±0.04	1.03881	0.863131	0.95±0.09
W19108	hypothetical protein LOC165324 (LOC165324)	1.02013	0.889609	0.95±0.07	1.41723	1.42366	1.42±0	1.21679	1.23049	1.22±0.01
W19134		1.317	1.38265	1.35±0.03	1.16938	1.09679	1.13±0.04	1.18193	1.25647	1.22±0.04
W19883	syntaxin 17 (STX17)	0.34775	0.158546	0.25±0.09	0.487128	0.510588	0.5±0.01	0.381433	0.433067	0.41±0.03
W20049	protease, serine, 23 (SPUVE)	0.733306	0.819121	0.78±0.04	1.14391	1.03123	1.09±0.06	1.58428	1.40044	1.49±0.09
W20454	fibronectin 1 (FN1)	1.23057	1.22241	1.23±0	1.32508	1.39966	1.36±0.04	2.28378	1.91014	2.1±0.19
W20518	hypothetical protein HSPC148 (HSPC148)	1.72503	1.48574	1.61±0.12	1.07783	0.883973	0.98±0.1	1.1523	1.27722	1.21±0.06
W23559	Homo sapiens transcribed sequence with weak similarity to protein ref-NP_060312.1 (H.sapiens) hypothetical protein FLJ20489 [Homo sapiens]	0.809223	0.77425	0.79±0.02	1.32949	1.53612	1.43±0.1	0.880629	0.951937	0.92±0.04
W24200	Homo sapiens transcribed sequences	1.32294	1.30246	1.31±0.01	1.01568	1.10412	1.06±0.04	1.04381	1.02221	1.03±0.01
W31561	six transmembrane epithelial antigen of prostate 2 (STEAP2)	0.262081	0.242816	0.25±0.01	0.616257	0.446136	0.53±0.09	0.388749	0.417612	0.4±0.01
W31649	BTB (POZ) domain containing 11 (BTBD11)	0.346898	0.213736	0.28±0.07	0.500423	1	0.5	0.349925	0.438766	0.39±0.04
W39107	ras homolog gene family, member A (ARHA)	1.31265	1.41777	1.37±0.05	1.02416	1.11043	1.07±0.04	1.29665	0.974972	1.14±0.16
W39567	lysyl oxidase-like 4 (LOXL4)	1.35773	1.35776	1.36±0	1.10108	0.806408	0.95±0.15	0.89576	1.28795	1.09±0.2
W40108	Homo sapiens, clone IMAGE-3881549, mRNA	1.36597	1.29882	1.33±0.03	0.905389	1.05704	0.98±0.08	0.9785	0.998911	0.99±0.01
W42511	necdin homolog (mouse) (NDN)	1.49428	1.51097	1.5±0.01	1.07285	1.13414	1.1±0.03	1.16457	1.67145	1.42±0.25
W44766	hypothetical protein FLJ30532 (FLJ30532)	0.208269	0.275708	0.24±0.03	0.540059	0.619386	0.58±0.04	0.365574	0.50922	0.44±0.07
W47642	AXL receptor tyrosine kinase (AXL)	1.28811	1.28872	1.29±0	1.03557	1.08526	1.06±0.02	1.43866	1.33723	1.39±0.05
W47644	transmembrane 4 superfamily member 7 (TM4SF7)	1.10548	0.945061	1.03±0.08	1.18607	1.09949	1.14±0.04	1.49531	1.29777	1.4±0.1
W51779	SWI/SNF related, matrix associated, actin dependent regulator of chromatin, subfamily e, member 1 (SMARCE1)	1.32262	1.32913	1.33±0	1.1465	1.03814	1.09±0.05	1.21401	1.30124	1.26±0.04
W56567	glia maturation factor, gamma (GMFG)	1.46716	1.41481	1.44±0.03	1.17952	1	1.18±	1.25359	1.18503	1.22±0.03
W56632	CD14 antigen (CD14)	1.45695	1.46423	1.46±0	1.15116	1.15197	1.15±0	1.50673	1.38818	1.45±0.06
W58121	tumor rejection antigen (gp96) 1 (TRA1)	1.00689	0.859837	0.93±0.07	1.2168	1.14417	1.18±0.04	1.48224	1.53745	1.51±0.03
W58163	diazepam binding inhibitor (GABA receptor modulator, acyl-Coenzyme A binding protein) (DBI)	1.02623	1.16533	1.1±0.07	1.08548	1.19757	1.14±0.06	1.41565	1.53985	1.48±0.06
W58569		1.3212	1.33497	1.33±0.01	1.24293	1.30072	1.27±0.03	1.15059	0.889512	1.02±0.13
W58638		1.45199	1.40191	1.43±0.03	0.909955	1.22566	1.07±0.16	1.10324	1.10262	1.1±0
W58696	growth arrest-specific 1 (GAS1)	1.45702	1.38856	1.42±0.03	0.997768	1.2112	1.1±0.11	1.18911	1.18196	1.19±0
W67485	zinc finger protein 136 (clone pHZ-20) (ZNF136)	1.18377	1.24387	1.21±0.03	1.36897	1.5292	1.45±0.08	1.00777	1.13121	1.07±0.06
W67710	platelet-derived growth factor beta polypeptide (simian sarcoma viral (v-sis) oncogene homolog) (PDGFB)	1.46096	1.59245	1.53±0.07	1.14978	1.18762	1.17±0.02	1.18308	1.21108	1.2±0.01
W68243	GS2 gene (DXS1283E)	1.30942	1.4141	1.36±0.05	1.00727	1.2537	1.13±0.12	1.6141	0.906231	1.26±0.35
W68760	DnaJ (Hsp40) homolog, subfamily B, member 12 (DNAJB12)	1.58569	1.37735	1.48±0.1	1.04581	1.0547	1.05±0	1.33935	1.08999	1.21±0.12
W68838	nucleotide binding protein 1 (MinD homolog, E. coli) (NUBP1)	1.51211	1.5693	1.54±0.03	1.01918	0.979023	1±0.02	1.23212	1.17204	1.2±0.03
W78043	interleukin 1 receptor antagonist (IL1RN)	1.49232	1.51262	1.5±0.01	1.11175	1.41598	1.26±0.15	0.984444	0.940108	0.96±0.02
W78782	Homo sapiens transcribed sequences	1.13953	0.837653	0.99±0.15	1.30295	1.35359	1.33±0.03	1.05646	1.15035	1.1±0.05
W78808	AFG3 ATPase family gene 3-like 1 (yeast) (AFG3L1)	0.861023	1.2132	1.04±0.18	1.31497	1.49137	1.4±0.09	1.11961	1.21823	1.17±0.05
W78816	Homo sapiens transcribed sequence with moderate similarity to protein sp-P39192 (H.sapiens) ALU5_HUMAN Alu subfamily SC sequence contamination warning entry	1.32487	1.32364	1.32±0	1.00233	1.07733	1.04±0.04	1.0383	0.965939	1±0.04
W78822	Homo sapiens transcribed sequence with moderate similarity to protein ref-NP_071431.1 (H.sapiens) cytokine receptor-like factor 2; cytokine receptor CRL2 precusor [Homo sapiens]	1.12439	1.38769	1.26±0.13	1.70025	1.30718	1.5±0.2	0.827141	1.36744	1.1±0.27
W78924	HSPC142 protein (HSPC142)	1.67758	1.37121	1.52±0.15	1.082	0.966309	1.02±0.06	1.22969	1.28713	1.26±0.03
W78927	HIV-1 Rev binding protein-like (HRBL)	1.48127	1.45334	1.47±0.01	1.28184	1.57341	1.43±0.15	1.08119	1.06624	1.07±0.01
W78931		1.736	1.38098	1.56±0.18	1.19949	1.04113	1.12±0.08	1.31638	0.984714	1.15±0.17
W79023		1.2222	1.17665	1.2±0.02	1.21366	1	1.21±	1.93378	1.83746	1.89±0.05
W79895	metallothionein 1G (MT1G)	1.1413	1.25728	1.2±0.06	0.643152	1.17465	0.91±0.27	1.32068	1.35885	1.34±0.02
W81591	Gardner-Rasheed feline sarcoma viral (v-fgr) oncogene homolog (FGR)	1.64707	1.55938	1.6±0.04	1.22929	0.944419	1.09±0.14	1.17357	1.00431	1.09±0.08
W84502	protein inhibitor of activated STAT3 (PIAS3)	1.67486	1.3249	1.5±0.17	1.0749	1	1.07±	1.23299	1.10363	1.17±0.06
W85751	erythrocyte membrane protein band 4.9 (dematin) (EPB49)	1.82993	1.9682	1.9±0.07	1.10077	0.930424	1.02±0.09	0.968695	1.17331	1.07±0.1
W85798	hypothetical protein FLJ11336 (FLJ11336)	1.87289	1.36586	1.62±0.25	1.15261	1.14988	1.15±0	1.25597	1.48221	1.37±0.11
W85976	BTAF1 RNA polymerase II, B-TFIID transcription factor-associated, 170kDa (Mot1 homolog, S. cerevisiae) (BTAF1)	1.31656	1.31949	1.32±0	1.11905	1.15441	1.14±0.02	1.03789	1.21274	1.13±0.09
W85981		1.53459	1.34134	1.44±0.1	1.16542	1.06201	1.11±0.05	1.14914	1.10983	1.13±0.02
W86390	Hermansky-Pudlak syndrome 4 (HPS4)	1.32823	1.78487	1.56±0.23	1.08064	0.987021	1.03±0.05	0.968769	1.12983	1.05±0.08
W86518	C-terminal binding protein 2 (CTBP2)	1.31537	1.33473	1.33±0.01	1.10683	1.59345	1.35±0.24	1.05677	1.20644	1.13±0.07
W86708	CD14 antigen (CD14)	1.37207	1.29516	1.33±0.04	1.30748	1.17523	1.24±0.07	1.01375	1.40415	1.21±0.2
W87325		1.6757	1.61776	1.65±0.03	1.19255	0.926147	1.06±0.13	1.41184	1.42411	1.42±0.01
W87330		1.35364	1.58631	1.47±0.12	1.09424	1.16517	1.13±0.04	1.18675	1.25007	1.22±0.03
W87415		0.899188	0.886391	0.89±0.01	1.23582	1.23635	1.24±0	1.35847	1.37575	1.37±0.01
W87439	FLJ00204 protein (FLJ00204)	1.37762	1.30637	1.34±0.04	1.19864	1.38124	1.29±0.09	1.1856	1.0769	1.13±0.05
W87615	isoprenylcysteine carboxyl methyltransferase (ICMT)	1.588	1.32285	1.46±0.13	1.12	1.0083	1.06±0.06	1.2136	1.21373	1.21±0
W87703	NS5ATP13TP2 protein (NS5ATP13TP2)	1.52651	1.49026	1.51±0.02	1.21832	0.92575	1.07±0.15	1.06463	1.03673	1.05±0.01
W87860	integrin, alpha 9 (ITGA9)	1.36728	1.34381	1.36±0.01	1.12152	1.10128	1.11±0.01	1.14763	1.16065	1.15±0.01
W87879	timeless homolog (Drosophila) (TIMELESS)	1.40768	1.48609	1.45±0.04	1.00112	1.00514	1±0	1.11302	1.04662	1.08±0.03
W88806	uroporphyrinogen III synthase (congenital erythropoietic porphyria) (UROS)	1.33601	1.30935	1.32±0.01	1.13125	1.01712	1.07±0.06	1.04732	1.13906	1.09±0.05
W89033	hypothetical protein MGC20781 (MGC20781)	1.67058	1.31162	1.49±0.18	1.26282	1.05855	1.16±0.1	1.13944	1.13379	1.14±0
W89057	Homo sapiens transcribed sequence with strong similarity to protein ref-NP_057218.1 (H.sapiens) aminopeptidase [Homo sapiens]	1.30817	1.42276	1.37±0.06	1.22447	1.31189	1.27±0.04	0.957279	1.24328	1.1±0.14
W89059		1.23272	1.09248	1.16±0.07	1.30386	1.32972	1.32±0.01	1.25208	1.12068	1.19±0.07
W90260	hypothetical protein FLJ20211 (FLJ20211)	1.34709	1.50509	1.43±0.08	0.960598	1.09491	1.03±0.07	1.1216	1.10487	1.11±0.01
W90284	homocysteine-inducible, endoplasmic reticulum stress-inducible, ubiquitin-like domain member 1 (HERPUD1)	1.41918	1.32526	1.37±0.05	0.850729	0.954043	0.9±0.05	1.20312	1.36069	1.28±0.08
W93292	mitochondrial carrier homolog 2 (C. elegans) (MTCH2)	1.40703	1.33049	1.37±0.04	1.05753	1.00076	1.03±0.03	0.998557	1.15517	1.08±0.08
Values represent mean + S.E. of duplicate arrays. Numbers in red and green represent upregulated and down regulated values respectively. The values with out S.E. are those spots where the other spot was not available for analysis. Genes with a fold chnage of > 1.3 are considered as up-regulated and those with a fold change of <0.33 are considered down-regulated.
